# Supplementary material for: Psychometric Properties of Prodromal Questionnaire-Brief Version among Chinese Help-Seeking Individuals
Source: PLoS One. 2016 Feb 9;11(2):e0148935. doi: 10.1371/journal.pone.0148935 (PMC4747512; doi:10.1371/journal.pone.0148935)
Supplement: S1 File — (XLS) [file pone.0148935.s001.xls]

## Sheet: Raw dataset
DATE	NUM	SEX	AGE	Family_history	RELATION	GROUP	Syndrome	2-year-Follow-up	Outcome	Convert	ConvertDate	Interval	PQ1	PQ2	PQ3	PQ4	PQ5	PQ6	PQ7	PQ8	PQ9	PQ10	PQ11	PQ12	PQ13	PQ14	PQ15	PQ16	PQ17	PQ18	PQ19	PQ20	PQ21
2011-03-17	1	Female	35	YES	mother	Non-psychotic	NI	NI	NI	NI	NI	NI	0	0	0	0	0	0	0	4	0	2	0	0	0	0	0	4	0	0	0	0	0
2011-03-17	2	Male	26	NO	NI	Non-psychotic	NI	NI	NI	NI	NI	NI	0	0	0	4	0	5	5	0	0	5	0	0	0	0	0	0	0	5	0	0	0
2011-03-17	3	Male	32	NO	NI	Psychotical	NI	NI	NI	NI	NI	NI	3	0	4	3	4	4	0	3	0	4	3	4	0	3	3	3	3	4	4	0	4
2011-03-19	4	Female	28	NO	NI	Non-psychotic	NI	NI	NI	NI	NI	NI	0	2	0	0	3	0	0	0	0	0	0	5	0	3	0	0	0	4	0	0	3
2011-03-19	5	Female	24	YES	mother	Prodromal	APSS&GRDS	YES	Other AxisⅠ	NO	NI	NI	3	1	0	0	4	3	0	4	0	3	0	4	0	0	0	5	0	4	0	0	3
2011-03-19	6	Female	20	NO	NI	Psychotical	NI	NI	NI	NI	NI	NI	4	5	0	5	5	4	0	5	0	5	5	3	0	3	4	0	5	5	0	0	5
2011-03-19	7	Female	18	NO	NI	Psychotical	NI	NI	NI	NI	NI	NI	5	5	0	4	5	5	5	5	5	4	5	5	3	4	4	4	5	5	4	5	5
2011-03-19	8	Male	21	NO	NI	Psychotical	NI	NI	NI	NI	NI	NI	4	0	4	0	4	4	0	4	0	4	0	4	0	0	0	4	0	4	0	0	4
2011-03-21	9	Female	31	NO	NI	Non-psychotic	NI	NI	NI	NI	NI	NI	0	0	0	0	0	0	0	0	0	0	0	0	0	0	0	0	0	0	0	0	0
2011-03-22	10	Male	24	NO	NI	Non-psychotic	NI	NI	NI	NI	NI	NI	4	0	3	4	0	0	0	4	0	4	0	4	0	0	3	0	0	5	0	0	3
2011-03-23	11	Female	15	NO	NI	Non-psychotic	NI	NI	NI	NI	NI	NI	0	0	0	0	4	0	0	0	3	3	0	0	0	5	0	0	5	5	4	0	4
2011-03-23	12	Female	38	NO	NI	Non-psychotic	NI	NI	NI	NI	NI	NI	4	4	3	3	4	0	3	0	4	0	4	4	0	0	3	4	0	3	0	0	0
2011-03-23	13	Male	17	NO	NI	Psychotical	NI	NI	NI	NI	NI	NI	5	3	0	0	5	4	0	4	1	4	0	5	0	4	0	0	0	0	0	0	5
2011-03-24	14	Male	17	NO	NI	Non-psychotic	NI	NI	NI	NI	NI	NI	0	0	0	0	0	0	1	1	0	1	5	0	0	0	5	0	1	0	0	0	5
2011-03-24	15	Female	22	NO	NI	Prodromal	APSS	NO	Lost	NO	NI	NI	3	2	4	4	4	0	0	3	0	4	4	4	0	0	0	5	0	5	5	4	0
2011-03-26	16	Female	30	NO	NI	Non-psychotic	NI	NI	NI	NI	NI	NI	0	0	0	0	0	4	0	4	0	0	0	0	0	0	0	0	0	0	0	0	0
2011-03-26	17	Male	18	NO	NI	Non-psychotic	NI	NI	NI	NI	NI	NI	4	0	0	0	4	0	0	4	0	4	0	3	0	4	0	0	0	4	0	0	0
2011-03-26	18	Male	36	NO	NI	Psychotical	NI	NI	NI	NI	NI	NI	3	2	3	3	4	0	3	3	0	2	4	3	0	0	3	3	3	3	3	3	0
2011-03-28	19	Female	36	NO	NI	Non-psychotic	NI	NI	NI	NI	NI	NI	0	0	0	0	0	0	0	3	0	0	0	4	3	0	0	4	0	5	0	0	2
2011-03-28	20	Male	18	NO	NI	Prodromal	APSS	YES	Other AxisⅠ	NO	NI	NI	3	4	3	0	3	4	0	0	3	4	4	4	3	3	0	4	3	3	3	0	3
2011-03-28	21	Male	22	NO	NI	Psychotical	NI	NI	NI	NI	NI	NI	0	0	0	0	0	0	0	0	0	0	0	0	0	0	0	0	0	0	0	0	1
2011-03-28	22	Male	24	NO	NI	Psychotical	NI	NI	NI	NI	NI	NI	3	3	0	2	1	0	3	3	0	2	0	2	2	2	2	3	2	3	0	0	4
2011-03-29	23	Female	42	NO	NI	Non-psychotic	NI	NI	NI	NI	NI	NI	4	0	0	0	4	0	0	0	0	0	0	4	0	0	0	0	0	0	0	0	0
2011-03-29	24	Female	30	NO	NI	Non-psychotic	NI	NI	NI	NI	NI	NI	4	4	4	0	4	0	4	0	0	4	4	3	0	4	0	0	4	3	4	0	3
2011-03-29	25	Female	32	YES	mother	Prodromal	GRDS	YES	Other AxisⅠ	NO	NI	NI	4	0	0	0	5	0	0	2	0	0	0	3	0	0	0	0	0	3	0	0	0
2011-03-30	26	Female	28	NO	NI	Non-psychotic	NI	NI	NI	NI	NI	NI	3	0	0	0	4	0	0	0	0	4	0	3	3	0	0	3	0	3	0	5	0
2011-03-30	27	Female	28	NO	NI	Non-psychotic	NI	NI	NI	NI	NI	NI	0	0	0	4	0	0	3	3	0	0	0	0	0	0	4	0	0	0	0	0	4
2011-03-30	28	Male	22	NO	NI	Non-psychotic	NI	NI	NI	NI	NI	NI	3	0	0	0	4	5	0	5	0	0	0	5	0	4	0	4	4	5	0	0	5
2011-03-30	29	Male	38	NO	NI	Non-psychotic	NI	NI	NI	NI	NI	NI	0	4	0	0	0	4	0	0	2	0	0	0	0	0	0	0	0	3	0	2	0
2011-03-30	30	Female	43	NO	NI	Prodromal	APSS	YES	Remission	NO	NI	NI	5	5	5	5	5	5	4	5	0	5	5	5	0	4	4	0	5	5	4	0	4
2011-03-30	31	Female	39	NO	NI	Psychotical	NI	NI	NI	NI	NI	NI	0	0	0	0	0	0	0	4	0	0	0	0	0	0	0	0	0	4	0	0	4
2011-03-30	32	Female	27	YES	mother	Psychotical	NI	NI	NI	NI	NI	NI	4	4	3	3	4	4	2	5	2	4	4	4	2	4	3	3	3	4	3	3	3
2011-03-31	33	Female	28	NO	NI	Non-psychotic	NI	NI	NI	NI	NI	NI	4	0	0	0	4	5	0	4	0	0	0	4	0	0	4	4	0	5	0	0	5
2011-03-31	34	Male	20	NO	NI	Non-psychotic	NI	NI	NI	NI	NI	NI	0	0	0	0	0	0	0	0	0	0	0	2	0	0	0	0	0	0	0	0	0
2011-03-31	35	Male	29	NO	NI	Non-psychotic	NI	NI	NI	NI	NI	NI	0	3	3	0	4	0	0	3	4	0	0	4	0	0	0	3	0	3	0	0	3
2011-03-31	36	Male	19	NO	NI	Prodromal	APSS	YES	Remission	NO	NI	NI	4	0	4	4	5	4	0	3	3	4	3	5	0	3	4	4	5	5	3	3	4
2011-03-31	37	Female	18	NO	NI	Psychotical	NI	NI	NI	NI	NI	NI	4	4	3	4	4	3	3	3	3	0	3	0	0	0	3	2	0	4	0	2	3
2011-04-01	38	Male	32	NO	NI	Non-psychotic	NI	NI	NI	NI	NI	NI	0	0	0	0	3	0	0	0	0	0	0	3	0	0	0	0	0	0	0	0	0
2011-04-02	39	Female	36	NO	NI	Non-psychotic	NI	NI	NI	NI	NI	NI	3	0	0	0	3	3	0	4	0	0	0	4	0	0	0	0	0	4	0	0	0
2011-04-02	40	Female	19	NO	NI	Non-psychotic	NI	NI	NI	NI	NI	NI	3	0	0	0	4	4	0	5	0	3	0	5	0	0	4	3	0	5	0	0	5
2011-04-02	41	Female	23	NO	NI	Non-psychotic	NI	NI	NI	NI	NI	NI	0	0	0	0	3	3	3	3	3	3	3	4	3	3	4	3	3	3	3	3	3
2011-04-02	42	Female	25	NO	NI	Non-psychotic	NI	NI	NI	NI	NI	NI	3	4	0	0	3	2	0	4	0	0	0	3	0	4	4	0	3	5	3	1	3
2011-04-02	43	Female	24	NO	NI	Non-psychotic	NI	NI	NI	NI	NI	NI	4	0	0	0	5	4	3	3	3	4	3	4	3	4	3	3	4	4	0	0	4
2011-04-02	44	Female	19	NO	NI	Non-psychotic	NI	NI	NI	NI	NI	NI	0	0	0	0	3	0	0	3	0	0	2	4	0	2	0	0	0	4	0	0	0
2011-04-02	45	Male	32	NO	NI	Non-psychotic	NI	NI	NI	NI	NI	NI	0	0	0	0	0	0	3	4	0	0	0	3	0	0	0	0	3	0	0	0	3
2011-04-02	46	Male	17	NO	NI	Non-psychotic	NI	NI	NI	NI	NI	NI	0	4	0	4	3	0	3	4	0	3	0	4	0	0	0	0	0	0	4	4	2
2011-04-02	47	Male	35	NO	NI	Non-psychotic	NI	NI	NI	NI	NI	NI	0	0	0	0	0	4	0	3	0	4	0	4	0	0	0	0	0	4	0	0	0
2011-04-02	48	Male	35	NO	NI	Non-psychotic	NI	NI	NI	NI	NI	NI	3	0	0	0	0	3	3	3	0	0	3	4	0	0	0	3	0	3	0	0	0
2011-04-02	49	Male	38	NO	NI	Non-psychotic	NI	NI	NI	NI	NI	NI	0	0	0	0	0	4	0	4	0	0	0	0	0	0	0	0	0	3	0	0	3
2011-04-02	50	Male	17	NO	NI	Prodromal	APSS	YES	Other AxisⅠ	NO	NI	NI	3	3	0	0	4	3	5	3	0	5	5	4	0	3	4	4	0	4	3	4	3
2011-04-02	51	Female	18	NO	NI	Psychotical	NI	NI	NI	NI	NI	NI	4	4	4	4	4	4	0	4	3	4	3	4	4	4	4	3	5	4	0	0	3
2011-04-02	52	Male	34	NO	NI	Psychotical	NI	NI	NI	NI	NI	NI	3	0	0	3	0	0	4	0	0	0	0	0	0	4	0	3	3	4	0	0	4
2011-04-06	53	Female	31	NO	NI	Non-psychotic	NI	NI	NI	NI	NI	NI	0	0	0	0	0	0	0	0	0	0	0	0	0	0	0	0	0	0	0	0	0
2011-04-06	54	Female	32	NO	NI	Prodromal	APSS	YES	Other AxisⅠ	NO	NI	NI	4	0	0	3	4	0	0	3	0	4	3	3	0	0	4	3	0	4	0	0	0
2011-04-06	55	Male	17	NO	NI	Prodromal	APSS	YES	Remission	NO	NI	NI	0	2	0	0	0	0	0	5	0	0	0	2	0	0	0	0	0	4	0	0	3
2011-04-06	56	Female	20	NO	NI	Psychotical	NI	NI	NI	NI	NI	NI	4	4	4	4	4	4	4	4	4	0	0	0	0	0	0	0	0	0	0	0	0
2011-04-07	57	Female	21	NO	NI	Non-psychotic	NI	NI	NI	NI	NI	NI	3	0	0	0	5	5	0	3	0	4	0	5	3	0	0	3	0	3	0	0	0
2011-04-07	58	Female	39	NO	NI	Non-psychotic	NI	NI	NI	NI	NI	NI	0	0	0	0	3	3	3	3	4	0	0	3	3	4	3	0	0	3	0	0	3
2011-04-07	59	Female	24	NO	NI	Non-psychotic	NI	NI	NI	NI	NI	NI	0	0	0	0	4	4	4	5	0	3	5	3	0	0	4	3	5	5	0	0	4
2011-04-07	60	Male	36	NO	NI	Non-psychotic	NI	NI	NI	NI	NI	NI	0	0	0	0	0	0	0	0	0	0	2	3	0	0	0	0	0	0	0	0	0
2011-04-07	61	Female	26	NO	NI	Prodromal	BIPS	YES	Other AxisⅠ	NO	NI	NI	5	5	5	5	5	5	5	5	0	5	5	5	5	5	5	5	5	5	0	0	5
2011-04-07	62	Male	23	NO	NI	Psychotical	NI	NI	NI	NI	NI	NI	5	5	5	0	5	5	0	0	5	0	5	0	5	5	0	5	5	5	0	5	0
2011-04-08	63	Female	25	NO	NI	Non-psychotic	NI	NI	NI	NI	NI	NI	0	0	0	0	3	0	0	0	0	0	0	4	0	0	0	0	0	4	0	0	0
2011-04-08	64	Female	17	NO	NI	Non-psychotic	NI	NI	NI	NI	NI	NI	2	0	0	0	0	0	0	2	0	2	0	0	0	0	0	0	0	3	0	0	0
2011-04-08	65	Male	21	NO	NI	Non-psychotic	NI	NI	NI	NI	NI	NI	0	0	0	0	0	0	0	0	0	0	0	0	0	0	0	0	0	0	0	0	0
2011-04-08	66	Male	32	NO	NI	Non-psychotic	NI	NI	NI	NI	NI	NI	0	0	0	0	0	4	4	1	0	0	0	4	0	0	0	0	0	0	0	0	0
2011-04-08	67	Female	20	NO	NI	Prodromal	BIPS	YES	Psychosis	YES	2011-10-11	six months or more	0	0	0	4	0	0	0	4	0	0	3	0	0	0	0	0	0	3	0	0	0
2011-04-11	68	Male	27	NO	NI	Non-psychotic	NI	NI	NI	NI	NI	NI	3	2	0	0	0	2	0	3	0	2	2	2	0	0	1	1	0	2	1	0	2
2011-04-11	69	Male	41	YES	mother	Non-psychotic	NI	NI	NI	NI	NI	NI	3	0	0	3	0	3	0	0	0	0	0	0	0	0	0	0	0	0	0	0	0
2011-04-11	70	Male	35	NO	NI	Non-psychotic	NI	NI	NI	NI	NI	NI	0	0	0	0	3	0	0	0	0	0	0	3	0	0	0	3	0	4	0	0	0
2011-04-11	71	Male	28	NO	NI	Non-psychotic	NI	NI	NI	NI	NI	NI	0	0	0	0	3	0	0	0	0	0	0	4	0	0	0	0	0	0	4	3	0
2011-04-11	72	Male	36	NO	NI	Psychotical	NI	NI	NI	NI	NI	NI	4	0	3	4	4	0	0	5	4	0	4	3	3	0	3	0	3	5	0	0	4
2011-04-12	73	Female	23	NO	NI	Non-psychotic	NI	NI	NI	NI	NI	NI	0	4	0	0	4	4	0	3	0	3	0	0	0	0	0	0	0	4	0	0	3
2011-04-12	74	Female	45	NO	NI	Non-psychotic	NI	NI	NI	NI	NI	NI	0	0	0	0	4	0	0	0	0	0	0	0	0	4	0	0	0	0	0	0	0
2011-04-12	75	Female	34	NO	NI	Prodromal	APSS	YES	Remission	NO	NI	NI	5	4	0	0	4	0	0	5	0	4	4	3	0	4	3	0	0	4	0	0	3
2011-04-12	76	Female	18	NO	NI	Prodromal	APSS	YES	Remission	NO	NI	NI	4	0	0	0	5	4	2	5	0	3	4	4	3	2	4	0	5	4	0	0	2
2011-04-12	77	Male	22	NO	NI	Psychotical	NI	NI	NI	NI	NI	NI	0	5	5	5	5	5	5	5	0	5	5	0	0	5	5	0	5	5	0	0	5
2011-04-13	78	Female	22	NO	NI	Non-psychotic	NI	NI	NI	NI	NI	NI	0	0	0	0	0	0	0	0	0	0	0	0	0	0	0	0	0	3	0	0	0
2011-04-13	79	Female	44	NO	NI	Non-psychotic	NI	NI	NI	NI	NI	NI	4	0	0	0	4	0	0	4	0	0	0	4	0	0	0	4	0	3	0	0	0
2011-04-13	80	Female	20	NO	NI	Non-psychotic	NI	NI	NI	NI	NI	NI	5	1	1	0	5	1	0	5	0	1	0	5	0	0	0	5	0	0	1	0	1
2011-04-13	81	Female	24	NO	NI	Non-psychotic	NI	NI	NI	NI	NI	NI	0	0	0	3	3	0	0	0	0	0	0	3	0	0	0	0	0	0	0	0	0
2011-04-13	82	Male	34	NO	NI	Non-psychotic	NI	NI	NI	NI	NI	NI	0	0	0	0	4	0	0	4	0	0	0	3	0	0	0	0	0	5	0	0	3
2011-04-13	83	Female	27	YES	mother	Prodromal	APSS&GRDS	YES	Remission	NO	NI	NI	0	0	0	0	3	0	3	0	0	0	0	4	0	4	0	0	0	4	0	0	0
2011-04-13	84	Female	24	NO	NI	Prodromal	APSS	YES	Remission	NO	NI	NI	0	0	0	4	0	0	4	4	0	0	0	4	0	0	4	0	4	0	0	0	0
2011-04-13	85	Male	27	NO	NI	Prodromal	APSS	YES	Other AxisⅠ	NO	NI	NI	0	0	0	0	4	2	0	4	0	3	0	4	0	0	0	0	0	4	0	0	2
2011-04-13	86	Male	21	NO	NI	Psychotical	NI	NI	NI	NI	NI	NI	4	0	0	0	4	0	0	4	0	3	0	4	0	0	4	0	4	0	0	0	4
2011-04-14	87	Female	43	NO	NI	Non-psychotic	NI	NI	NI	NI	NI	NI	0	0	0	0	0	0	0	0	0	0	0	0	0	0	0	0	0	0	0	0	0
2011-04-14	88	Female	18	NO	NI	Non-psychotic	NI	NI	NI	NI	NI	NI	0	0	0	0	0	0	0	4	0	0	0	4	0	0	4	0	0	0	0	0	2
2011-04-14	89	Female	32	NO	NI	Non-psychotic	NI	NI	NI	NI	NI	NI	0	0	3	0	4	3	0	3	0	4	3	4	0	0	0	0	0	4	0	0	3
2011-04-14	90	Male	15	YES	father	Non-psychotic	NI	NI	NI	NI	NI	NI	0	0	0	0	0	0	0	0	0	0	0	0	0	0	0	0	0	0	0	0	0
2011-04-14	91	Male	38	NO	NI	Non-psychotic	NI	NI	NI	NI	NI	NI	0	0	0	0	0	0	0	0	0	3	0	0	0	0	0	0	0	3	0	0	0
2011-04-14	92	Male	35	NO	NI	Non-psychotic	NI	NI	NI	NI	NI	NI	0	0	0	0	0	0	0	4	0	0	4	3	0	0	0	4	0	0	0	0	0
2011-04-14	93	Male	17	NO	NI	Prodromal	APSS	YES	Psychosis	YES	2011-12-03	six months or more	3	4	0	0	4	0	0	5	0	4	4	4	0	4	5	0	5	5	4	0	4
2011-04-14	94	Female	26	NO	NI	Prodromal	APSS	YES	Remission	NO	NI	NI	4	0	0	4	5	5	0	5	0	5	5	5	0	0	4	4	3	5	0	0	5
2011-04-14	95	Female	30	NO	NI	Psychotical	NI	NI	NI	NI	NI	NI	4	0	3	0	5	0	0	5	0	3	5	5	0	0	0	4	4	5	0	0	3
2011-04-14	96	Female	16	NO	NI	Psychotical	NI	NI	NI	NI	NI	NI	4	5	0	3	3	3	0	5	0	3	5	5	3	0	4	0	0	3	0	0	3
2011-04-14	97	Male	16	NO	NI	Psychotical	NI	NI	NI	NI	NI	NI	0	0	0	0	0	0	0	4	0	0	0	4	0	0	0	0	4	5	0	0	0
2011-04-15	98	Female	33	NO	NI	Non-psychotic	NI	NI	NI	NI	NI	NI	3	3	0	0	5	5	0	5	0	5	0	5	0	0	0	0	0	5	0	0	5
2011-04-15	99	Male	20	NO	NI	Non-psychotic	NI	NI	NI	NI	NI	NI	0	0	0	0	3	3	0	0	0	0	0	2	0	0	0	0	0	0	0	0	5
2011-04-15	100	Male	18	YES	mother	Prodromal	GRDS	YES	Psychosis	YES	2012-04-10	one year or more	3	0	0	0	5	4	0	4	0	0	0	4	0	4	0	4	0	4	0	0	4
2011-04-15	101	Male	20	NO	NI	Prodromal	APSS	YES	Psychosis	YES	2011-10-30	six months or more	5	5	0	5	5	4	5	5	5	0	5	4	5	5	4	5	5	4	4	0	5
2011-04-15	102	Female	43	NO	NI	Psychotical	NI	NI	NI	NI	NI	NI	4	4	4	4	4	4	4	4	0	0	4	0	0	4	4	2	3	0	4	0	0
2011-04-18	103	Female	21	NO	NI	Non-psychotic	NI	NI	NI	NI	NI	NI	0	0	0	0	0	0	0	0	0	2	0	0	0	0	0	0	0	0	0	0	0
2011-04-18	104	Female	33	NO	NI	Non-psychotic	NI	NI	NI	NI	NI	NI	4	0	0	0	4	0	0	0	0	0	0	4	0	0	0	0	0	0	0	0	0
2011-04-18	105	Male	30	NO	NI	Non-psychotic	NI	NI	NI	NI	NI	NI	3	0	0	0	0	0	0	0	0	0	0	0	0	0	0	0	0	0	0	0	0
2011-04-18	106	Female	20	NO	NI	Prodromal	APSS	NO	Lost	NO	NI	NI	3	5	0	5	0	5	0	3	3	3	4	3	0	0	0	0	3	2	0	3	1
2011-04-18	107	Male	32	YES	mother	Prodromal	GRDS	YES	Remission	NO	NI	NI	4	0	0	0	0	3	0	3	0	0	0	3	0	0	0	0	0	0	0	0	0
2011-04-18	108	Male	23	YES	mother	Prodromal	GRDS	NO	Lost	NO	NI	NI	0	0	0	0	3	0	1	0	0	0	0	4	0	0	3	0	0	4	0	0	0
2011-04-18	109	Male	28	NO	NI	Psychotical	NI	NI	NI	NI	NI	NI	0	5	0	3	3	3	2	5	0	3	5	3	0	0	3	3	3	3	2	3	5
2011-04-19	110	Female	19	NO	NI	Non-psychotic	NI	NI	NI	NI	NI	NI	0	4	3	0	4	0	0	0	3	2	0	0	0	0	1	4	0	0	0	0	2
2011-04-19	111	Female	30	NO	NI	Non-psychotic	NI	NI	NI	NI	NI	NI	4	0	0	0	0	4	0	5	0	0	0	5	0	0	0	0	0	5	0	0	0
2011-04-19	112	Male	19	NO	NI	Non-psychotic	NI	NI	NI	NI	NI	NI	0	0	0	0	0	3	0	0	4	4	4	0	0	0	3	3	0	2	0	0	3
2011-04-19	113	Male	25	NO	NI	Non-psychotic	NI	NI	NI	NI	NI	NI	0	4	0	0	0	0	0	0	0	4	0	4	0	0	0	4	0	0	0	0	0
2011-04-19	114	Male	16	YES	brother	Non-psychotic	NI	NI	NI	NI	NI	NI	0	3	0	0	3	3	3	4	3	4	2	3	0	4	0	0	3	4	0	0	3
2011-04-19	115	Female	36	NO	NI	Psychotical	NI	NI	NI	NI	NI	NI	4	0	0	0	4	4	0	4	0	4	4	4	0	0	0	4	0	4	0	0	4
2011-04-19	116	Female	31	NO	NI	Psychotical	NI	NI	NI	NI	NI	NI	5	0	4	4	4	5	4	4	5	4	5	5	5	5	5	4	5	3	5	5	5
2011-04-20	117	Male	34	NO	NI	Non-psychotic	NI	NI	NI	NI	NI	NI	0	0	0	0	3	0	0	0	0	0	0	0	0	0	0	0	0	0	0	0	0
2011-04-20	118	Female	26	NO	NI	Prodromal	APSS	NO	Lost	NO	NI	NI	0	0	0	0	3	0	0	4	0	3	0	4	0	0	3	0	0	4	0	0	3
2011-04-20	119	Female	45	NO	NI	Psychotical	NI	NI	NI	NI	NI	NI	0	0	0	0	3	4	0	5	0	1	0	3	0	0	0	0	0	3	0	0	3
2011-04-20	120	Female	16	NO	NI	Psychotical	NI	NI	NI	NI	NI	NI	5	0	0	4	0	4	1	4	4	0	0	0	0	0	3	0	0	1	0	0	0
2011-04-20	121	Female	28	NO	NI	Psychotical	NI	NI	NI	NI	NI	NI	4	5	4	0	5	4	5	5	0	4	4	0	4	4	5	0	5	5	4	3	3
2011-04-21	122	Female	26	NO	NI	Non-psychotic	NI	NI	NI	NI	NI	NI	0	0	0	0	0	0	0	0	0	0	0	0	0	0	0	0	0	0	0	0	4
2011-04-21	123	Female	29	NO	NI	Non-psychotic	NI	NI	NI	NI	NI	NI	5	0	0	0	4	4	0	4	0	0	0	4	0	0	4	0	0	3	0	0	0
2011-04-21	124	Male	19	NO	NI	Prodromal	APSS	NO	Lost	NO	NI	NI	5	0	0	0	0	0	0	0	3	0	5	4	5	0	5	0	0	0	0	0	0
2011-04-21	125	Male	19	NO	NI	Psychotical	NI	NI	NI	NI	NI	NI	5	0	5	5	5	5	5	5	5	5	5	5	5	5	5	5	5	5	5	5	5
2011-04-22	126	Male	31	NO	NI	Non-psychotic	NI	NI	NI	NI	NI	NI	0	0	0	0	0	0	0	0	0	0	0	3	0	0	0	0	0	0	0	0	0
2011-04-22	127	Male	21	NO	NI	Psychotical	NI	NI	NI	NI	NI	NI	4	0	0	0	4	0	4	4	0	3	4	0	0	0	0	0	4	0	0	0	0
2011-04-25	128	Female	26	NO	NI	Non-psychotic	NI	NI	NI	NI	NI	NI	3	0	0	3	3	0	0	0	0	0	0	0	0	3	4	0	0	0	0	0	3
2011-04-25	129	Female	21	NO	NI	Non-psychotic	NI	NI	NI	NI	NI	NI	3	0	0	0	4	0	0	0	0	0	0	4	0	0	0	0	4	0	0	0	3
2011-04-25	130	Female	34	NO	NI	Non-psychotic	NI	NI	NI	NI	NI	NI	0	0	0	0	5	5	0	0	0	0	0	3	0	0	0	0	0	5	0	0	0
2011-04-25	131	Female	38	YES	mother	Non-psychotic	NI	NI	NI	NI	NI	NI	0	0	0	0	0	0	0	0	0	0	0	4	0	0	0	4	0	0	0	0	0
2011-04-25	132	Male	39	NO	NI	Non-psychotic	NI	NI	NI	NI	NI	NI	0	0	0	0	0	0	0	0	0	0	0	0	0	0	0	3	0	0	0	0	0
2011-04-25	133	Male	25	NO	NI	Non-psychotic	NI	NI	NI	NI	NI	NI	5	0	0	0	5	5	4	4	1	2	4	4	0	4	0	0	0	4	0	0	4
2011-04-25	134	Male	16	YES	mother	Prodromal	GRDS	YES	Psychosis	YES	2011-08-15	within six months	4	0	0	4	5	3	4	4	0	3	4	4	0	4	3	5	0	4	3	0	4
2011-04-25	135	Male	20	NO	NI	Prodromal	APSS	YES	Psychosis	YES	2011-12-31	six months or more	4	4	4	4	4	4	4	4	0	4	4	4	4	4	4	4	4	4	0	4	4
2011-04-25	136	Female	17	NO	NI	Prodromal	APSS	YES	Remission	NO	NI	NI	4	3	0	2	4	4	0	0	4	3	5	4	0	2	1	4	5	4	2	0	4
2011-04-25	137	Male	26	YES	mother	Psychotical	NI	NI	NI	NI	NI	NI	0	0	0	3	3	2	0	2	0	3	3	4	0	1	1	4	5	4	0	3	0
2011-04-26	138	Female	25	NO	NI	Non-psychotic	NI	NI	NI	NI	NI	NI	0	0	0	0	0	0	0	0	0	0	0	0	0	0	0	0	0	0	0	0	0
2011-04-26	139	Female	24	NO	NI	Non-psychotic	NI	NI	NI	NI	NI	NI	0	0	0	0	3	0	0	0	0	0	0	0	0	0	0	0	0	3	0	0	0
2011-04-26	140	Female	19	NO	NI	Psychotical	NI	NI	NI	NI	NI	NI	0	5	0	0	5	0	3	5	4	5	5	4	3	0	4	5	5	5	3	2	2
2011-04-26	141	Male	23	NO	NI	Psychotical	NI	NI	NI	NI	NI	NI	0	4	0	4	0	0	4	4	5	4	0	0	0	4	0	0	0	4	4	0	0
2011-04-27	142	Female	42	NO	NI	Non-psychotic	NI	NI	NI	NI	NI	NI	0	0	0	0	0	0	0	0	0	0	0	0	0	0	0	0	0	0	0	0	0
2011-04-27	143	Female	20	NO	NI	Non-psychotic	NI	NI	NI	NI	NI	NI	4	0	0	0	4	0	0	2	4	0	4	4	0	0	0	0	0	0	0	0	0
2011-04-27	144	Male	31	NO	NI	Non-psychotic	NI	NI	NI	NI	NI	NI	0	3	0	0	4	0	0	0	0	4	0	4	0	0	4	0	0	0	0	0	0
2011-04-27	145	Male	17	NO	NI	Non-psychotic	NI	NI	NI	NI	NI	NI	4	5	4	0	4	0	0	4	4	5	4	4	0	0	0	4	0	4	4	0	4
2011-04-27	146	Male	42	NO	NI	Non-psychotic	NI	NI	NI	NI	NI	NI	0	0	0	0	4	4	0	0	0	0	0	4	0	3	0	3	0	3	0	0	4
2011-04-27	147	Female	26	NO	NI	Prodromal	APSS	YES	Remission	NO	NI	NI	0	4	0	0	4	3	0	5	0	3	3	5	0	2	3	2	0	4	2	0	3
2011-04-27	148	Male	41	NO	NI	Psychotical	NI	NI	NI	NI	NI	NI	2	3	0	0	0	3	0	4	0	0	3	0	0	0	0	0	0	4	0	0	3
2011-04-27	149	Male	21	YES	sister	Psychotical	NI	NI	NI	NI	NI	NI	3	0	0	0	4	0	4	4	0	4	3	0	4	0	4	0	0	3	3	0	4
2011-04-28	150	Female	32	NO	NI	Non-psychotic	NI	NI	NI	NI	NI	NI	0	0	0	0	3	0	0	0	0	0	0	4	0	0	0	3	0	0	0	0	0
2011-04-28	151	Male	23	NO	NI	Non-psychotic	NI	NI	NI	NI	NI	NI	0	0	0	0	3	3	0	0	0	4	0	0	0	0	0	0	0	0	0	0	3
2011-04-28	152	Female	20	NO	NI	Prodromal	APSS	YES	Psychosis	YES	2012-02-09	six months or more	5	0	0	0	4	0	0	5	4	4	0	4	0	0	4	0	0	5	0	0	0
2011-04-28	153	Female	32	YES	father	Prodromal	GRDS	NO	Lost	NO	NI	NI	5	5	4	4	5	5	5	5	5	5	5	5	5	5	5	5	5	5	5	5	5
2011-04-28	154	Male	18	NO	NI	Prodromal	APSS	YES	Other AxisⅠ	NO	NI	NI	4	0	0	3	5	0	5	5	3	4	4	5	5	0	5	0	5	4	5	0	0
2011-04-28	155	Female	29	YES	mother	Psychotical	NI	NI	NI	NI	NI	NI	4	3	0	4	5	5	3	5	4	5	4	5	4	4	5	5	5	5	0	0	0
2011-04-28	156	Female	21	NO	NI	Psychotical	NI	NI	NI	NI	NI	NI	3	0	2	0	4	5	3	4	0	3	4	3	3	3	3	3	3	3	2	2	3
2011-04-28	157	Male	19	NO	NI	Psychotical	NI	NI	NI	NI	NI	NI	4	0	0	0	0	3	0	4	0	0	0	0	0	3	2	0	0	0	0	0	0
2011-04-28	158	Male	28	NO	NI	Psychotical	NI	NI	NI	NI	NI	NI	2	2	4	0	2	4	4	4	4	4	4	4	4	4	4	4	0	0	4	0	4
2011-04-29	159	Female	26	NO	NI	Non-psychotic	NI	NI	NI	NI	NI	NI	0	0	0	0	0	0	0	4	0	3	3	5	0	0	0	0	3	4	0	0	0
2011-04-29	160	Female	30	NO	NI	Non-psychotic	NI	NI	NI	NI	NI	NI	0	0	0	0	4	0	0	4	0	0	0	4	0	0	0	4	4	4	0	0	0
2011-04-29	161	Female	35	NO	NI	Non-psychotic	NI	NI	NI	NI	NI	NI	0	3	0	0	3	0	0	0	0	0	4	4	0	0	0	4	0	0	0	0	0
2011-04-29	162	Female	16	NO	NI	Non-psychotic	NI	NI	NI	NI	NI	NI	3	4	0	0	3	0	0	4	0	4	4	0	0	3	0	0	3	3	5	0	0
2011-04-29	163	Male	22	NO	NI	Non-psychotic	NI	NI	NI	NI	NI	NI	0	0	0	0	5	4	0	4	0	5	0	5	0	0	3	0	5	4	0	0	3
2011-04-29	164	Male	42	YES	mother	Non-psychotic	NI	NI	NI	NI	NI	NI	0	0	0	0	3	0	0	3	0	0	4	0	0	0	3	0	0	0	0	3	3
2011-04-29	165	Male	26	NO	NI	Prodromal	APSS	YES	Psychosis	YES	2011-06-01	within six months	0	0	0	0	0	0	0	5	0	0	0	0	0	0	0	0	0	3	0	0	0
2011-05-03	166	Female	26	NO	NI	Non-psychotic	NI	NI	NI	NI	NI	NI	0	0	0	0	0	0	0	0	0	0	0	4	0	0	0	0	0	4	0	0	0
2011-05-03	167	Female	29	NO	NI	Non-psychotic	NI	NI	NI	NI	NI	NI	0	3	0	0	4	0	3	3	3	0	4	5	4	3	4	0	4	4	3	0	3
2011-05-03	168	Female	27	YES	brother	Prodromal	GRDS	NO	Lost	NO	NI	NI	0	0	0	0	4	0	0	4	4	4	0	4	0	0	0	4	0	0	0	0	4
2011-05-03	169	Female	23	NO	NI	Prodromal	APSS	NO	Lost	NO	NI	NI	4	0	0	0	0	4	0	4	0	4	0	5	4	4	0	0	0	5	0	0	3
2011-05-03	170	Male	18	NO	NI	Prodromal	APSS	NO	Lost	NO	NI	NI	0	3	0	0	0	4	5	4	0	4	0	5	0	3	5	0	0	4	0	0	3
2011-05-04	171	Female	19	NO	NI	Non-psychotic	NI	NI	NI	NI	NI	NI	0	0	0	0	3	0	0	3	0	0	0	0	0	0	0	0	0	0	0	0	0
2011-05-04	172	Female	26	NO	NI	Non-psychotic	NI	NI	NI	NI	NI	NI	0	4	4	0	3	3	0	0	5	4	0	5	0	0	0	4	4	0	0	0	0
2011-05-04	173	Female	34	NO	NI	Non-psychotic	NI	NI	NI	NI	NI	NI	4	0	0	0	4	0	0	0	0	0	0	4	0	0	0	0	0	2	0	0	0
2011-05-04	174	Male	35	NO	NI	Non-psychotic	NI	NI	NI	NI	NI	NI	0	0	0	0	0	0	0	0	0	0	0	0	0	0	0	0	0	0	0	0	0
2011-05-04	175	Male	23	NO	NI	Non-psychotic	NI	NI	NI	NI	NI	NI	0	0	0	0	0	0	0	3	0	0	0	3	0	3	0	0	4	0	0	0	3
2011-05-04	176	Male	36	NO	NI	Prodromal	APSS	YES	Other AxisⅠ	NO	NI	NI	3	3	0	0	4	0	0	3	0	0	3	3	0	3	0	0	0	0	0	0	3
2011-05-04	177	Male	20	NO	NI	Prodromal	APSS	YES	Remission	NO	NI	NI	2	0	0	0	3	3	3	5	0	5	0	4	0	0	0	3	4	2	0	0	2
2011-05-04	178	Female	28	NO	NI	Psychotical	NI	NI	NI	NI	NI	NI	1	4	0	0	0	0	0	4	0	4	3	4	0	4	1	3	0	3	0	0	0
2011-05-04	179	Male	19	NO	NI	Psychotical	NI	NI	NI	NI	NI	NI	5	5	0	0	5	4	0	5	0	4	0	3	0	3	5	5	5	5	0	0	3
2011-05-05	180	Female	30	NO	NI	Non-psychotic	NI	NI	NI	NI	NI	NI	0	0	0	0	3	0	0	0	0	0	0	4	0	0	0	3	0	3	0	0	0
2011-05-05	181	Female	41	NO	NI	Prodromal	APSS	NO	Lost	NO	NI	NI	5	0	0	0	4	5	0	5	0	3	4	4	0	0	2	3	3	3	0	0	0
2011-05-05	182	Male	36	YES	sister	Prodromal	GRDS	NO	Lost	NO	NI	NI	0	3	0	0	0	0	0	0	0	0	0	0	0	0	0	0	0	0	0	0	0
2011-05-05	183	Male	28	YES	mother	Prodromal	GRDS	NO	Lost	NO	NI	NI	5	0	4	2	5	5	2	5	0	4	2	5	0	4	5	5	4	5	0	0	5
2011-05-05	184	Female	30	NO	NI	Psychotical	NI	NI	NI	NI	NI	NI	4	0	0	0	3	0	0	3	0	0	0	0	0	0	0	0	0	4	0	0	0
2011-05-05	185	Male	21	NO	NI	Psychotical	NI	NI	NI	NI	NI	NI	0	0	0	4	4	4	3	3	4	3	4	4	0	3	0	0	2	3	0	0	3
2011-05-06	186	Female	23	NO	NI	Non-psychotic	NI	NI	NI	NI	NI	NI	4	0	3	0	4	0	0	3	0	0	0	5	0	3	0	4	4	0	0	0	0
2011-05-06	187	Female	29	NO	NI	Non-psychotic	NI	NI	NI	NI	NI	NI	4	0	0	0	5	0	0	4	4	4	4	5	3	3	3	4	0	5	3	0	0
2011-05-06	188	Female	27	NO	NI	Non-psychotic	NI	NI	NI	NI	NI	NI	4	0	0	0	0	4	0	0	0	4	0	4	0	0	0	4	0	4	0	0	4
2011-05-06	189	Male	42	NO	NI	Non-psychotic	NI	NI	NI	NI	NI	NI	0	0	0	0	0	2	0	0	0	0	0	3	0	0	0	0	0	0	0	0	0
2011-05-06	190	Female	30	YES	mother	Prodromal	GRDS	YES	Remission	NO	NI	NI	0	0	0	0	3	0	0	3	0	0	0	3	0	0	0	0	0	0	0	0	0
2011-05-06	191	Female	17	NO	NI	Psychotical	NI	NI	NI	NI	NI	NI	0	0	3	0	0	3	0	2	1	0	1	0	0	0	0	2	1	0	1	1	2
2011-05-09	192	Male	40	NO	NI	Non-psychotic	NI	NI	NI	NI	NI	NI	4	0	4	0	0	0	0	0	0	0	0	4	0	0	0	4	0	0	0	0	0
2011-05-09	193	Female	24	NO	NI	Prodromal	APSS	YES	Psychosis	YES	2012-08-13	one year or more	4	0	0	0	4	0	0	5	0	0	4	4	0	4	0	0	0	4	0	0	0
2011-05-09	194	Female	35	YES	mother	Prodromal	GRDS	YES	Other AxisⅠ	NO	NI	NI	0	0	0	4	4	0	0	0	0	3	0	4	0	0	0	0	0	4	0	0	0
2011-05-09	195	Female	34	NO	NI	Prodromal	APSS	YES	Other AxisⅠ	NO	NI	NI	4	3	0	0	4	3	0	5	0	4	3	3	0	4	0	5	5	5	3	4	0
2011-05-09	196	Female	27	YES	sister	Prodromal	APSS&GRDS	YES	Remission	NO	NI	NI	5	0	5	5	5	3	0	5	5	0	5	5	0	5	5	5	5	5	5	5	5
2011-05-09	197	Male	17	NO	NI	Prodromal	APSS	NO	Lost	NO	NI	NI	0	2	4	0	0	0	0	5	4	0	0	0	0	0	0	0	0	0	0	0	0
2011-05-10	198	Female	37	NO	NI	Non-psychotic	NI	NI	NI	NI	NI	NI	0	0	2	0	4	3	0	3	0	3	0	4	0	0	3	4	3	4	0	0	0
2011-05-10	199	Female	32	NO	NI	Non-psychotic	NI	NI	NI	NI	NI	NI	4	4	0	0	0	0	0	0	3	4	0	3	0	0	0	4	0	0	0	0	0
2011-05-10	200	Male	40	NO	NI	Non-psychotic	NI	NI	NI	NI	NI	NI	0	0	0	0	0	0	0	0	0	0	0	0	0	0	0	0	0	0	0	0	0
2011-05-11	201	Female	40	NO	NI	Non-psychotic	NI	NI	NI	NI	NI	NI	4	3	5	0	5	4	3	4	4	3	0	5	5	0	0	3	0	0	0	0	0
2011-05-11	202	Female	23	NO	NI	Non-psychotic	NI	NI	NI	NI	NI	NI	0	0	0	0	5	4	2	5	0	4	4	4	0	0	4	4	0	4	0	0	5
2011-05-11	203	Female	21	NO	NI	Non-psychotic	NI	NI	NI	NI	NI	NI	4	2	2	3	4	3	0	2	3	4	2	4	0	0	2	0	3	0	0	0	3
2011-05-11	204	Male	37	YES	mother	Non-psychotic	NI	NI	NI	NI	NI	NI	0	0	0	0	0	0	0	0	0	0	0	0	0	0	0	0	0	0	0	0	0
2011-05-11	205	Female	21	NO	NI	Prodromal	APSS	YES	Other AxisⅠ	NO	NI	NI	3	0	0	0	3	4	0	4	0	0	0	4	0	0	0	3	0	3	0	0	3
2011-05-11	206	Female	15	NO	NI	Prodromal	APSS	YES	Other AxisⅠ	NO	NI	NI	0	3	4	0	3	4	0	4	4	4	3	0	0	3	4	0	0	0	0	0	3
2011-05-11	207	Male	36	YES	father	Prodromal	GRDS	YES	Other AxisⅠ	NO	NI	NI	4	4	4	5	3	5	5	5	4	5	3	5	0	0	4	5	0	5	3	0	3
2011-05-12	208	Female	27	NO	NI	Non-psychotic	NI	NI	NI	NI	NI	NI	0	0	0	0	5	0	0	2	0	0	4	4	0	0	0	0	0	5	0	0	0
2011-05-12	209	Female	31	NO	NI	Non-psychotic	NI	NI	NI	NI	NI	NI	0	0	0	0	3	4	0	0	0	0	0	4	0	0	0	4	3	0	0	0	0
2011-05-13	210	Male	32	NO	NI	Non-psychotic	NI	NI	NI	NI	NI	NI	0	2	0	0	4	0	0	0	0	0	0	4	0	0	0	0	0	0	0	0	0
2011-05-13	211	Male	24	NO	NI	Prodromal	APSS	YES	Remission	NO	NI	NI	0	3	3	0	3	3	0	3	0	3	0	3	0	0	0	4	3	3	0	0	3
2011-05-16	212	Female	28	NO	NI	Non-psychotic	NI	NI	NI	NI	NI	NI	3	0	2	0	0	0	0	1	1	0	0	3	0	0	0	0	0	2	0	0	0
2011-05-16	213	Male	42	NO	NI	Prodromal	APSS	YES	Psychosis	YES	2012-01-05	within six months	3	0	0	0	0	0	0	3	0	0	3	0	0	0	0	0	0	3	0	0	3
2011-05-16	214	Female	17	NO	NI	Psychotical	NI	NI	NI	NI	NI	NI	4	3	0	3	4	0	0	4	0	4	3	3	0	4	3	0	3	4	3	0	4
2011-05-17	215	Male	23	NO	NI	Non-psychotic	NI	NI	NI	NI	NI	NI	0	0	0	3	0	3	3	3	3	4	3	0	0	3	0	4	3	5	3	0	0
2011-05-17	216	Male	15	NO	NI	Non-psychotic	NI	NI	NI	NI	NI	NI	3	0	0	0	0	3	2	4	0	0	4	4	0	0	0	0	0	0	0	0	0
2011-05-18	217	Female	37	NO	NI	Non-psychotic	NI	NI	NI	NI	NI	NI	4	0	4	0	4	0	0	0	0	3	0	4	0	0	0	4	0	3	0	0	3
2011-05-18	218	Male	29	NO	NI	Non-psychotic	NI	NI	NI	NI	NI	NI	3	0	0	0	0	0	0	0	0	0	0	0	0	0	0	0	0	0	0	0	0
2011-05-18	219	Male	17	NO	NI	Non-psychotic	NI	NI	NI	NI	NI	NI	3	0	0	0	2	2	0	0	1	1	0	0	0	0	1	0	0	2	0	0	1
2011-05-18	220	Male	17	NO	NI	Prodromal	APSS	YES	Psychosis	YES	2011-10-12	within six months	2	5	0	0	3	3	0	3	4	4	0	4	0	0	0	3	0	0	0	0	0
2011-05-18	221	Female	15	NO	NI	Psychotical	NI	NI	NI	NI	NI	NI	4	4	3	0	4	3	0	4	4	3	4	4	5	4	3	0	3	4	4	4	4
2011-05-19	222	Female	33	NO	NI	Prodromal	APSS	NO	Lost	NO	NI	NI	0	0	0	0	1	2	0	3	0	0	0	4	0	3	3	0	0	5	0	0	0
2011-05-19	223	Male	38	YES	mother	Prodromal	GRDS	YES	Other AxisⅠ	NO	NI	NI	5	4	1	0	4	4	0	4	4	4	3	3	0	4	0	3	0	4	0	0	0
2011-05-19	224	Female	19	NO	NI	Psychotical	NI	NI	NI	NI	NI	NI	3	4	0	0	3	0	0	5	0	0	0	4	0	0	0	0	0	3	0	0	4
2011-05-20	225	Female	16	NO	NI	Psychotical	NI	NI	NI	NI	NI	NI	5	4	3	5	4	5	0	4	5	3	5	5	4	5	4	1	2	2	5	3	5
2011-05-23	226	Female	18	NO	NI	Non-psychotic	NI	NI	NI	NI	NI	NI	0	0	0	0	3	4	0	0	0	0	0	3	0	0	0	5	0	3	0	0	3
2011-05-23	227	Female	27	NO	NI	Non-psychotic	NI	NI	NI	NI	NI	NI	4	0	0	0	4	0	4	0	0	0	4	4	0	0	0	0	4	4	0	0	0
2011-05-23	228	Female	24	NO	NI	Non-psychotic	NI	NI	NI	NI	NI	NI	0	0	0	0	4	0	0	0	0	5	0	4	0	0	0	5	0	0	0	0	0
2011-05-23	229	Female	23	NO	NI	Non-psychotic	NI	NI	NI	NI	NI	NI	5	0	4	0	2	0	0	5	0	0	0	3	0	3	4	0	0	4	0	0	3
2011-05-23	230	Male	29	NO	NI	Non-psychotic	NI	NI	NI	NI	NI	NI	3	3	3	4	4	0	0	4	0	4	4	4	4	0	4	4	4	4	0	0	4
2011-05-23	231	Male	16	NO	NI	Non-psychotic	NI	NI	NI	NI	NI	NI	3	0	0	0	0	0	0	0	0	0	0	3	0	0	0	0	0	0	0	0	3
2011-05-23	232	Male	23	NO	NI	Prodromal	APSS	YES	Psychosis	YES	2012-11-01	one year or more	0	0	0	0	3	3	3	5	0	4	0	0	0	0	4	0	0	0	4	0	5
2011-05-23	233	Male	37	NO	NI	Psychotical	NI	NI	NI	NI	NI	NI	0	0	0	0	3	0	0	4	4	0	4	0	4	0	4	0	4	4	0	0	4
2011-05-24	234	Female	35	NO	NI	Non-psychotic	NI	NI	NI	NI	NI	NI	0	4	3	3	4	4	0	0	0	3	5	4	0	0	3	3	0	4	0	0	3
2011-05-24	235	Female	44	NO	NI	Non-psychotic	NI	NI	NI	NI	NI	NI	3	3	0	0	0	3	0	0	0	0	3	3	0	0	0	3	0	0	0	0	0
2011-05-24	236	Male	31	NO	NI	Non-psychotic	NI	NI	NI	NI	NI	NI	0	0	0	0	0	0	0	0	0	0	0	0	0	0	0	0	0	0	0	0	0
2011-05-24	237	Male	23	NO	NI	Non-psychotic	NI	NI	NI	NI	NI	NI	0	0	0	3	0	0	0	2	0	0	4	4	0	0	2	0	0	5	0	0	3
2011-05-25	238	Female	29	NO	NI	Non-psychotic	NI	NI	NI	NI	NI	NI	4	0	0	0	0	0	0	0	0	0	0	0	0	0	0	0	0	4	0	0	4
2011-05-25	239	Female	23	NO	NI	Non-psychotic	NI	NI	NI	NI	NI	NI	4	0	0	0	4	3	0	4	0	4	0	4	0	4	3	0	3	4	3	0	0
2011-05-25	240	Male	17	NO	NI	Non-psychotic	NI	NI	NI	NI	NI	NI	0	0	3	1	5	3	0	0	3	4	5	3	0	0	0	0	3	3	0	0	0
2011-05-25	241	Female	21	NO	NI	Prodromal	APSS	YES	Prodromal	NO	NI	NI	0	0	0	3	0	4	0	4	0	0	0	4	0	3	0	0	0	4	0	0	4
2011-05-26	242	Female	24	NO	NI	Non-psychotic	NI	NI	NI	NI	NI	NI	0	0	0	0	0	0	0	3	0	3	0	0	0	0	0	0	3	3	0	0	0
2011-05-26	243	Male	20	NO	NI	Non-psychotic	NI	NI	NI	NI	NI	NI	0	0	0	0	0	0	0	0	0	5	0	0	0	5	0	0	0	5	0	0	0
2011-05-27	244	Female	28	NO	NI	Non-psychotic	NI	NI	NI	NI	NI	NI	0	0	0	0	3	0	0	0	0	0	0	2	0	0	0	0	0	0	0	0	0
2011-05-27	245	Male	20	NO	NI	Non-psychotic	NI	NI	NI	NI	NI	NI	0	0	0	0	3	0	0	3	0	0	0	3	0	0	0	0	0	0	0	0	3
2011-05-27	246	Female	29	NO	NI	Prodromal	APSS	YES	Other AxisⅠ	NO	NI	NI	3	4	0	0	5	3	0	4	0	0	4	4	0	4	3	0	4	4	0	0	5
2011-05-27	247	Male	24	YES	father	Prodromal	GRDS	YES	Remission	NO	NI	NI	0	0	0	0	0	0	0	0	0	0	0	0	0	0	0	0	0	0	0	0	0
2011-05-27	248	Female	16	NO	NI	Psychotical	NI	NI	NI	NI	NI	NI	0	0	0	2	5	0	0	4	4	3	4	4	0	0	0	0	4	2	0	0	5
2011-05-30	249	Male	16	NO	NI	Non-psychotic	NI	NI	NI	NI	NI	NI	2	3	0	0	0	4	0	0	0	3	4	4	5	5	0	3	0	0	0	0	3
2011-05-30	250	Male	15	NO	NI	Non-psychotic	NI	NI	NI	NI	NI	NI	5	0	0	0	4	5	0	4	0	4	4	4	0	0	0	4	0	4	0	0	5
2011-05-30	251	Female	18	NO	NI	Psychotical	NI	NI	NI	NI	NI	NI	0	3	0	0	2	2	0	4	0	4	2	2	0	0	0	2	2	4	2	2	0
2011-05-30	252	Female	20	NO	NI	Psychotical	NI	NI	NI	NI	NI	NI	4	4	0	0	4	0	0	4	4	4	4	4	0	0	3	0	4	4	0	0	3
2011-05-30	253	Male	22	NO	NI	Psychotical	NI	NI	NI	NI	NI	NI	0	3	0	1	0	0	0	0	0	0	0	0	0	0	0	0	0	0	0	0	0
2011-05-30	254	Male	17	NO	NI	Psychotical	NI	NI	NI	NI	NI	NI	0	0	1	3	0	4	0	4	3	4	1	0	0	0	1	5	0	1	0	0	5
2011-05-31	255	Female	20	YES	grandpa	Non-psychotic	NI	NI	NI	NI	NI	NI	2	0	3	0	4	4	0	2	3	3	0	4	0	0	0	0	4	4	0	0	3
2011-05-31	256	Male	16	NO	NI	Non-psychotic	NI	NI	NI	NI	NI	NI	0	0	2	0	0	0	0	0	2	0	0	0	0	3	0	0	0	4	0	0	4
2011-05-31	257	Male	19	YES	sister	Prodromal	BIPS&GRDS	NO	Lost	NO	NI	NI	0	2	0	0	4	4	3	3	0	3	0	4	0	3	0	0	0	3	0	0	4
2011-06-01	258	Female	25	NO	NI	Non-psychotic	NI	NI	NI	NI	NI	NI	2	0	0	0	3	4	4	5	0	0	4	5	1	0	0	4	4	5	0	0	3
2011-06-01	259	Female	30	NO	NI	Non-psychotic	NI	NI	NI	NI	NI	NI	4	0	0	0	4	0	0	0	0	0	0	3	0	0	0	3	0	0	0	0	0
2011-06-01	260	Female	34	NO	NI	Non-psychotic	NI	NI	NI	NI	NI	NI	0	0	0	0	0	0	0	0	0	0	0	4	0	4	0	0	0	0	0	0	0
2011-06-01	261	Female	43	NO	NI	Non-psychotic	NI	NI	NI	NI	NI	NI	4	3	0	0	4	0	0	0	0	0	1	0	1	0	1	0	1	0	0	0	0
2011-06-01	262	Female	29	NO	NI	Psychotical	NI	NI	NI	NI	NI	NI	1	5	0	0	0	0	0	1	0	5	5	0	0	5	0	0	0	5	0	0	0
2011-06-02	263	Female	19	NO	NI	Non-psychotic	NI	NI	NI	NI	NI	NI	0	0	0	0	0	0	0	2	0	0	0	0	0	0	0	0	0	0	0	0	0
2011-06-03	264	Female	27	NO	NI	Non-psychotic	NI	NI	NI	NI	NI	NI	4	0	0	0	5	4	0	4	0	4	0	4	4	4	0	0	4	3	0	0	0
2011-06-03	265	Female	25	NO	NI	Non-psychotic	NI	NI	NI	NI	NI	NI	2	0	0	0	0	1	1	4	0	3	0	3	0	2	0	2	0	4	0	0	4
2011-06-03	266	Male	33	NO	NI	Non-psychotic	NI	NI	NI	NI	NI	NI	0	0	0	0	0	0	4	4	4	4	0	4	0	3	4	4	4	4	4	0	3
2011-06-03	267	Male	15	NO	NI	Prodromal	APSS	YES	Other AxisⅠ	NO	NI	NI	4	0	0	0	5	4	5	5	0	0	4	3	3	0	4	4	5	5	4	3	4
2011-06-03	268	Female	32	NO	NI	Psychotical	NI	NI	NI	NI	NI	NI	0	0	0	0	0	0	4	4	0	0	4	3	0	1	4	3	1	1	1	4	4
2011-06-07	269	Female	15	YES	sister	Non-psychotic	NI	NI	NI	NI	NI	NI	4	0	0	0	0	0	0	0	0	0	0	4	0	2	0	0	0	0	0	0	2
2011-06-07	270	Female	43	NO	NI	Non-psychotic	NI	NI	NI	NI	NI	NI	0	0	0	0	0	3	0	0	0	0	0	4	0	0	0	4	0	0	0	0	3
2011-06-07	271	Male	35	NO	NI	Non-psychotic	NI	NI	NI	NI	NI	NI	4	3	0	0	4	0	0	4	0	0	3	4	0	0	0	3	4	3	0	0	0
2011-06-07	272	Female	18	NO	NI	Prodromal	APSS	YES	Other AxisⅠ	NO	NI	NI	4	4	2	2	3	0	0	0	0	3	2	4	3	2	2	0	2	2	3	2	0
2011-06-08	273	Male	17	NO	NI	Non-psychotic	NI	NI	NI	NI	NI	NI	0	4	0	4	0	0	4	4	0	4	0	0	0	0	4	0	0	0	2	4	3
2011-06-08	274	Female	30	YES	mother	Prodromal	GRDS	NO	Lost	NO	NI	NI	5	5	4	3	4	4	3	3	0	4	3	5	0	5	5	5	5	4	4	4	4
2011-06-08	275	Female	21	NO	NI	Psychotical	NI	NI	NI	NI	NI	NI	3	0	0	0	0	3	3	3	0	0	0	3	0	3	0	0	0	4	0	0	5
2011-06-08	276	Female	23	NO	NI	Psychotical	NI	NI	NI	NI	NI	NI	4	4	0	0	0	4	3	3	3	3	0	3	0	0	0	0	4	4	0	0	0
2011-06-09	277	Female	41	NO	NI	Non-psychotic	NI	NI	NI	NI	NI	NI	0	0	0	0	3	0	0	0	0	0	0	0	0	0	0	0	0	0	0	0	0
2011-06-09	278	Female	29	NO	NI	Non-psychotic	NI	NI	NI	NI	NI	NI	0	0	0	0	5	0	0	3	0	3	4	0	0	0	0	4	0	5	0	0	3
2011-06-09	279	Female	29	NO	NI	Non-psychotic	NI	NI	NI	NI	NI	NI	0	0	0	0	4	4	0	4	0	4	4	5	0	4	0	0	0	5	0	0	0
2011-06-10	280	Male	24	NO	NI	Non-psychotic	NI	NI	NI	NI	NI	NI	3	0	3	0	4	3	3	3	0	3	0	4	0	0	0	4	4	4	0	0	0
2011-06-10	281	Female	17	NO	NI	Psychotical	NI	NI	NI	NI	NI	NI	4	0	3	3	5	4	3	4	0	4	3	5	0	4	0	5	5	3	0	0	3
2011-06-13	282	Female	35	NO	NI	Non-psychotic	NI	NI	NI	NI	NI	NI	0	0	0	0	0	0	0	0	0	0	0	0	0	0	0	0	0	0	0	0	0
2011-06-13	283	Male	34	NO	NI	Prodromal	APSS	YES	Remission	NO	NI	NI	4	4	0	0	4	0	4	4	3	0	4	4	0	4	4	4	3	4	0	0	4
2011-06-13	284	Male	32	YES	mother	Prodromal	GRDS	NO	Lost	NO	NI	NI	5	0	5	0	0	0	0	5	0	0	5	5	0	5	0	5	4	4	0	0	4
2011-06-13	285	Female	19	NO	NI	Psychotical	NI	NI	NI	NI	NI	NI	4	4	4	4	0	4	4	4	4	4	4	4	4	4	4	4	4	4	4	4	4
2011-06-14	286	Female	36	NO	NI	Non-psychotic	NI	NI	NI	NI	NI	NI	5	3	4	0	0	5	0	4	3	3	4	5	3	3	0	0	5	5	0	4	4
2011-06-14	287	Female	30	NO	NI	Non-psychotic	NI	NI	NI	NI	NI	NI	0	0	0	0	0	0	0	0	0	0	0	4	0	0	0	4	0	3	0	0	0
2011-06-14	288	Male	29	NO	NI	Non-psychotic	NI	NI	NI	NI	NI	NI	2	0	0	0	0	0	0	0	0	0	0	3	0	0	0	0	0	0	0	0	0
2011-06-14	289	Male	32	NO	NI	Non-psychotic	NI	NI	NI	NI	NI	NI	0	0	0	0	4	2	0	4	4	0	0	4	0	0	4	4	0	4	0	0	0
2011-06-14	290	Female	20	NO	NI	Psychotical	NI	NI	NI	NI	NI	NI	3	4	0	5	5	2	0	4	0	0	5	5	0	2	0	3	0	0	0	0	5
2011-06-14	291	Male	27	NO	NI	Psychotical	NI	NI	NI	NI	NI	NI	3	2	0	0	0	0	0	0	0	0	0	0	0	0	0	0	0	0	0	0	0
2011-06-15	292	Male	23	NO	NI	Non-psychotic	NI	NI	NI	NI	NI	NI	3	2	0	0	0	4	4	2	0	0	0	3	0	0	3	3	0	3	0	0	3
2011-06-15	293	Male	23	YES	mother	Psychotical	NI	NI	NI	NI	NI	NI	4	4	2	2	5	4	4	2	3	4	4	4	4	4	4	3	4	3	3	4	4
2011-06-16	294	Female	27	NO	NI	Non-psychotic	NI	NI	NI	NI	NI	NI	0	0	0	4	4	0	3	4	0	3	0	4	0	0	4	4	0	4	0	0	3
2011-06-16	295	Male	27	NO	NI	Non-psychotic	NI	NI	NI	NI	NI	NI	0	0	0	0	0	0	2	0	0	0	0	0	0	0	0	0	0	0	0	0	3
2011-06-16	296	Male	30	NO	NI	Non-psychotic	NI	NI	NI	NI	NI	NI	3	0	3	0	0	0	0	0	0	0	0	3	0	0	0	0	0	0	0	0	0
2011-06-16	297	Male	37	NO	NI	Prodromal	APSS	YES	Remission	NO	NI	NI	0	4	0	0	4	4	0	4	0	4	0	4	4	0	0	0	4	4	0	0	0
2011-06-17	298	Female	43	NO	NI	Non-psychotic	NI	NI	NI	NI	NI	NI	4	0	0	0	5	0	0	0	0	0	0	0	0	0	0	0	0	4	0	0	0
2011-06-17	299	Female	25	NO	NI	Psychotical	NI	NI	NI	NI	NI	NI	4	0	0	0	4	0	4	4	0	4	4	4	0	0	4	0	0	4	0	0	4
2011-06-20	300	Male	30	NO	NI	Non-psychotic	NI	NI	NI	NI	NI	NI	4	5	0	0	0	0	0	0	0	0	0	3	0	0	0	0	0	0	0	0	0
2011-06-20	301	Female	27	YES	grandma	Psychotical	NI	NI	NI	NI	NI	NI	4	0	2	2	2	0	0	2	0	0	0	3	0	2	0	0	0	4	0	0	4
2011-06-20	302	Male	20	NO	NI	Psychotical	NI	NI	NI	NI	NI	NI	0	5	0	0	5	5	0	5	0	5	5	5	0	4	4	0	5	4	0	0	5
2011-06-22	303	Male	27	NO	NI	Non-psychotic	NI	NI	NI	NI	NI	NI	3	0	0	0	4	0	0	3	0	0	0	3	0	0	0	0	0	0	0	0	0
2011-06-22	304	Male	25	NO	NI	Non-psychotic	NI	NI	NI	NI	NI	NI	5	0	3	0	5	0	0	0	4	5	0	5	3	4	2	5	5	0	0	0	4
2011-06-23	305	Male	35	NO	NI	Non-psychotic	NI	NI	NI	NI	NI	NI	0	0	0	0	0	0	0	0	0	0	0	0	0	0	0	0	0	0	0	0	0
2011-06-23	306	Male	23	NO	NI	Non-psychotic	NI	NI	NI	NI	NI	NI	0	0	0	0	0	4	1	0	0	0	0	4	0	0	0	0	0	0	0	0	0
2011-06-24	307	Female	22	NO	NI	Non-psychotic	NI	NI	NI	NI	NI	NI	4	0	0	0	4	0	0	0	0	0	0	4	0	0	0	0	0	3	0	0	4
2011-06-24	308	Male	19	NO	NI	Non-psychotic	NI	NI	NI	NI	NI	NI	4	0	0	0	4	0	2	3	0	0	0	3	4	0	0	0	0	5	0	0	2
2011-06-24	309	Male	31	NO	NI	Non-psychotic	NI	NI	NI	NI	NI	NI	3	3	0	2	5	3	3	0	0	0	0	4	0	0	3	0	3	3	0	3	3
2011-06-24	310	Male	33	NO	NI	Non-psychotic	NI	NI	NI	NI	NI	NI	0	3	0	0	3	0	0	0	0	4	0	0	0	0	0	0	0	0	0	0	0
2011-06-24	311	Female	16	NO	NI	Psychotical	NI	NI	NI	NI	NI	NI	0	0	0	0	5	0	0	4	0	4	0	0	0	4	0	0	4	0	4	0	0
2011-06-24	312	Male	20	NO	NI	Psychotical	NI	NI	NI	NI	NI	NI	0	0	0	0	4	0	0	4	0	4	4	4	0	3	4	3	0	3	0	0	4
2011-06-27	313	Female	21	NO	NI	Prodromal	APSS	YES	Remission	NO	NI	NI	0	0	0	0	0	0	0	4	0	4	0	0	0	0	0	0	0	0	0	0	0
2011-06-28	314	Female	24	NO	NI	Non-psychotic	NI	NI	NI	NI	NI	NI	0	0	0	0	0	0	0	0	0	0	0	0	0	0	0	0	4	0	0	0	0
2011-06-28	315	Female	29	NO	NI	Non-psychotic	NI	NI	NI	NI	NI	NI	0	0	0	0	0	0	0	0	0	0	0	4	0	0	0	0	0	0	0	0	0
2011-06-28	316	Female	27	NO	NI	Non-psychotic	NI	NI	NI	NI	NI	NI	0	0	0	0	0	4	0	0	0	0	0	0	0	0	0	4	0	0	0	0	0
2011-06-28	317	Female	26	NO	NI	Non-psychotic	NI	NI	NI	NI	NI	NI	3	0	0	0	4	4	0	4	0	0	0	4	0	4	0	0	0	4	0	0	4
2011-06-28	318	Female	34	NO	NI	Non-psychotic	NI	NI	NI	NI	NI	NI	0	0	0	0	4	3	0	0	0	0	0	4	0	0	0	0	0	0	0	0	0
2011-06-28	319	Female	30	NO	NI	Non-psychotic	NI	NI	NI	NI	NI	NI	3	1	1	1	4	0	1	0	4	0	3	5	0	2	1	4	3	2	0	0	0
2011-06-28	320	Male	23	NO	NI	Non-psychotic	NI	NI	NI	NI	NI	NI	3	3	0	0	3	0	0	3	3	3	0	3	0	3	0	0	3	3	0	0	3
2011-06-29	321	Female	15	NO	NI	Non-psychotic	NI	NI	NI	NI	NI	NI	0	0	0	0	0	0	0	0	0	0	0	0	0	0	0	0	0	0	0	0	3
2011-06-29	322	Male	17	NO	NI	Non-psychotic	NI	NI	NI	NI	NI	NI	0	0	4	4	4	3	0	4	0	3	0	4	0	4	4	0	4	5	0	3	4
2011-06-29	323	Male	35	NO	NI	Non-psychotic	NI	NI	NI	NI	NI	NI	0	0	0	0	4	0	0	0	0	0	0	4	0	0	0	4	0	0	0	0	0
2011-06-29	324	Female	18	NO	NI	Psychotical	NI	NI	NI	NI	NI	NI	5	5	0	0	4	5	0	5	5	5	5	0	0	4	4	5	5	4	0	0	5
2011-06-30	325	Male	22	NO	NI	Psychotical	NI	NI	NI	NI	NI	NI	3	4	4	0	0	3	4	4	5	0	4	5	4	4	5	5	4	4	5	0	5
2011-07-01	326	Female	41	YES	mother	Non-psychotic	NI	NI	NI	NI	NI	NI	0	0	0	0	0	0	0	0	0	0	0	0	0	0	0	0	0	0	0	0	0
2011-07-01	327	Female	25	NO	NI	Non-psychotic	NI	NI	NI	NI	NI	NI	0	0	0	0	3	2	1	3	0	4	0	3	0	0	0	0	0	3	0	0	3
2011-07-01	328	Female	34	NO	NI	Non-psychotic	NI	NI	NI	NI	NI	NI	0	0	0	3	5	0	0	4	4	2	0	5	0	0	0	5	0	5	0	0	3
2011-07-01	329	Female	43	NO	NI	Non-psychotic	NI	NI	NI	NI	NI	NI	4	4	0	0	4	4	0	3	0	4	0	5	0	0	4	3	0	4	4	0	5
2011-07-01	330	Male	18	NO	NI	Prodromal	APSS	YES	Remission	NO	NI	NI	0	0	0	0	4	0	1	0	5	0	0	4	0	0	0	4	0	0	0	0	0
2011-07-01	331	Male	23	NO	NI	Psychotical	NI	NI	NI	NI	NI	NI	3	4	3	0	4	5	0	4	2	5	3	4	0	5	4	2	5	4	3	5	4
2011-07-04	332	Female	30	NO	NI	Non-psychotic	NI	NI	NI	NI	NI	NI	0	0	0	3	2	0	0	0	0	0	0	0	0	0	0	0	0	0	0	0	0
2011-07-04	333	Female	30	NO	NI	Non-psychotic	NI	NI	NI	NI	NI	NI	0	0	0	0	4	4	4	4	0	4	0	4	0	0	4	0	0	4	0	0	0
2011-07-04	334	Female	30	NO	NI	Non-psychotic	NI	NI	NI	NI	NI	NI	0	0	0	0	4	0	0	4	0	0	0	4	0	0	0	0	0	0	0	0	0
2011-07-04	335	Male	19	YES	grandma	Non-psychotic	NI	NI	NI	NI	NI	NI	0	0	0	0	3	0	3	2	3	1	0	3	2	0	0	5	0	0	0	0	0
2011-07-04	336	Male	21	NO	NI	Psychotical	NI	NI	NI	NI	NI	NI	0	3	5	2	4	0	0	5	1	1	1	3	0	1	3	4	2	3	2	4	4
2011-07-05	337	Female	30	NO	NI	Prodromal	APSS	YES	Remission	NO	NI	NI	4	0	0	0	4	2	0	4	0	4	0	4	0	4	0	0	0	0	0	0	0
2011-07-05	338	Female	28	YES	grandpa	Psychotical	NI	NI	NI	NI	NI	NI	4	0	0	0	1	1	0	3	3	0	0	0	0	3	4	0	0	4	0	0	0
2011-07-05	339	Male	23	NO	NI	Psychotical	NI	NI	NI	NI	NI	NI	4	0	0	4	4	4	0	0	0	4	0	4	4	0	0	4	4	0	0	4	2
2011-07-06	340	Female	26	NO	NI	Non-psychotic	NI	NI	NI	NI	NI	NI	0	0	0	0	0	0	0	2	0	0	0	0	0	0	0	0	0	3	0	0	0
2011-07-06	341	Female	17	NO	NI	Non-psychotic	NI	NI	NI	NI	NI	NI	0	3	0	0	3	0	2	4	0	0	0	3	0	0	0	0	0	0	0	0	2
2011-07-06	342	Male	16	NO	NI	Non-psychotic	NI	NI	NI	NI	NI	NI	0	0	4	0	0	4	0	4	5	4	0	0	0	0	0	0	0	4	0	0	0
2011-07-06	343	Male	17	NO	NI	Prodromal	APSS	YES	Other AxisⅠ	NO	NI	NI	4	4	0	0	5	5	0	4	0	0	4	4	0	4	0	4	5	0	3	4	4
2011-07-06	344	Male	38	NO	NI	Prodromal	APSS	NO	Lost	NO	NI	NI	5	0	0	0	4	0	0	0	0	0	0	5	0	3	3	3	0	4	0	0	0
2011-07-06	345	Male	17	NO	NI	Prodromal	APSS	NO	Lost	NO	NI	NI	3	5	5	0	4	4	0	4	0	4	4	5	0	4	0	0	0	0	0	0	4
2011-07-06	346	Male	18	NO	NI	Psychotical	NI	NI	NI	NI	NI	NI	0	0	0	0	0	0	0	4	0	4	4	4	0	0	0	0	0	4	0	0	4
2011-07-07	347	Female	28	NO	NI	Non-psychotic	NI	NI	NI	NI	NI	NI	0	0	0	4	0	2	0	3	0	0	0	3	0	0	0	0	0	3	3	4	0
2011-07-07	348	Male	17	NO	NI	Non-psychotic	NI	NI	NI	NI	NI	NI	0	2	0	0	0	0	2	0	0	0	0	0	0	0	2	4	0	3	2	0	2
2011-07-07	349	Male	31	NO	NI	Non-psychotic	NI	NI	NI	NI	NI	NI	0	0	0	0	0	3	2	2	0	3	0	3	0	0	0	0	0	3	0	0	4
2011-07-07	350	Male	17	NO	NI	Psychotical	NI	NI	NI	NI	NI	NI	0	0	0	0	0	4	0	4	0	4	0	0	0	0	0	0	0	4	0	0	4
2011-07-08	351	Female	33	NO	NI	Non-psychotic	NI	NI	NI	NI	NI	NI	0	0	0	0	4	0	0	0	0	4	4	4	0	0	0	4	0	0	0	0	0
2011-07-08	352	Male	36	NO	NI	Psychotical	NI	NI	NI	NI	NI	NI	0	4	0	0	0	3	4	0	0	0	0	4	0	4	4	4	0	4	0	0	4
2011-07-08	353	Male	22	NO	NI	Psychotical	NI	NI	NI	NI	NI	NI	4	0	0	0	3	3	4	2	0	2	2	3	0	4	3	4	2	3	0	0	2
2011-07-11	354	Female	24	NO	NI	Non-psychotic	NI	NI	NI	NI	NI	NI	3	0	0	4	0	0	0	0	0	0	0	0	0	3	0	0	0	0	0	0	0
2011-07-11	355	Male	16	NO	NI	Non-psychotic	NI	NI	NI	NI	NI	NI	0	0	0	2	0	1	2	0	2	4	0	1	0	3	0	2	1	0	0	0	3
2011-07-11	356	Male	15	NO	NI	Psychotical	NI	NI	NI	NI	NI	NI	4	0	0	4	5	0	4	4	0	3	4	0	0	3	3	0	4	3	3	0	2
2011-07-12	357	Male	15	NO	NI	Non-psychotic	NI	NI	NI	NI	NI	NI	0	0	0	0	3	3	0	4	0	0	0	0	0	3	3	0	0	3	0	0	4
2011-07-12	358	Female	34	NO	NI	Prodromal	APSS	YES	Other AxisⅠ	NO	NI	NI	4	4	0	0	4	0	0	4	0	4	0	4	0	4	4	0	0	4	0	0	0
2011-07-13	359	Female	17	NO	NI	Non-psychotic	NI	NI	NI	NI	NI	NI	0	3	0	0	4	0	0	3	0	0	0	4	0	0	0	3	4	4	0	0	0
2011-07-13	360	Female	28	NO	NI	Non-psychotic	NI	NI	NI	NI	NI	NI	0	0	0	2	4	0	3	0	0	4	0	0	0	5	0	0	0	0	0	0	0
2011-07-13	361	Male	26	NO	NI	Non-psychotic	NI	NI	NI	NI	NI	NI	0	0	0	0	0	0	0	0	0	0	0	0	0	0	0	0	0	3	0	0	0
2011-07-13	362	Female	18	NO	NI	Psychotical	NI	NI	NI	NI	NI	NI	0	3	0	0	4	0	0	4	0	3	0	2	0	0	0	2	2	2	0	0	2
2011-07-13	363	Female	22	NO	NI	Psychotical	NI	NI	NI	NI	NI	NI	0	0	0	0	0	0	0	3	0	5	0	4	0	0	0	3	3	4	0	0	3
2011-07-15	364	Female	35	NO	NI	Non-psychotic	NI	NI	NI	NI	NI	NI	0	0	0	0	3	0	0	0	4	0	0	3	0	0	0	0	0	0	0	0	0
2011-07-15	365	Female	24	NO	NI	Non-psychotic	NI	NI	NI	NI	NI	NI	0	0	0	0	4	0	0	3	0	0	0	5	0	0	0	0	0	4	0	0	0
2011-07-15	366	Female	30	NO	NI	Non-psychotic	NI	NI	NI	NI	NI	NI	0	0	4	3	4	4	3	2	0	4	4	4	0	0	0	0	0	4	0	0	4
2011-07-15	367	Male	24	NO	NI	Non-psychotic	NI	NI	NI	NI	NI	NI	0	0	0	0	0	0	0	0	0	4	0	4	0	0	3	3	0	0	0	0	0
2011-07-15	368	Male	23	NO	NI	Non-psychotic	NI	NI	NI	NI	NI	NI	2	3	0	0	3	2	0	3	0	3	3	0	0	0	0	0	0	3	0	0	2
2011-07-15	369	Male	31	YES	sister	Non-psychotic	NI	NI	NI	NI	NI	NI	0	0	0	0	3	0	0	0	0	0	0	3	0	0	0	0	0	3	0	0	0
2011-07-15	370	Male	23	NO	NI	Psychotical	NI	NI	NI	NI	NI	NI	0	5	0	3	5	3	0	5	0	3	5	3	0	0	0	0	0	4	0	0	4
2011-07-16	371	Female	26	YES	father	Non-psychotic	NI	NI	NI	NI	NI	NI	0	0	0	0	4	0	0	4	3	0	0	3	0	0	3	4	0	0	0	0	0
2011-07-16	372	Female	21	NO	NI	Non-psychotic	NI	NI	NI	NI	NI	NI	0	0	0	0	5	3	0	4	0	4	0	4	0	0	0	0	3	3	0	0	4
2011-07-16	373	Male	26	NO	NI	Non-psychotic	NI	NI	NI	NI	NI	NI	0	0	0	0	0	0	0	0	0	0	0	0	0	0	0	0	0	2	0	0	3
2011-07-16	374	Male	26	NO	NI	Non-psychotic	NI	NI	NI	NI	NI	NI	0	0	0	0	5	0	0	0	0	0	0	5	0	0	0	4	4	4	0	0	0
2011-07-16	375	Female	22	NO	NI	Prodromal	APSS	YES	Psychosis	YES	2012-03-14	six months or more	0	0	0	0	4	5	3	4	0	4	0	4	3	0	0	0	0	4	0	0	4
2011-07-18	376	Female	30	NO	NI	Non-psychotic	NI	NI	NI	NI	NI	NI	0	0	0	0	4	0	0	0	0	0	0	5	0	4	0	4	0	0	0	0	0
2011-07-18	377	Male	24	NO	NI	Non-psychotic	NI	NI	NI	NI	NI	NI	0	0	0	0	0	2	0	0	0	0	0	3	0	0	0	0	0	0	0	0	0
2011-07-18	378	Male	23	NO	NI	Non-psychotic	NI	NI	NI	NI	NI	NI	0	0	0	0	4	0	0	0	0	4	0	4	0	0	0	0	0	3	0	0	4
2011-07-18	379	Male	30	NO	NI	Non-psychotic	NI	NI	NI	NI	NI	NI	3	0	0	0	4	0	0	0	0	0	4	4	0	0	3	4	0	3	0	0	4
2011-07-19	380	Female	20	NO	NI	Non-psychotic	NI	NI	NI	NI	NI	NI	0	0	0	0	0	0	0	3	0	4	0	0	0	0	0	0	0	4	0	0	3
2011-07-19	381	Female	23	NO	NI	Non-psychotic	NI	NI	NI	NI	NI	NI	0	0	0	0	5	0	0	4	0	0	0	5	0	0	0	0	4	5	0	0	0
2011-07-19	382	Female	38	NO	NI	Non-psychotic	NI	NI	NI	NI	NI	NI	0	0	0	0	0	0	0	3	0	4	0	0	0	3	0	0	0	3	0	0	0
2011-07-19	383	Male	23	NO	NI	Non-psychotic	NI	NI	NI	NI	NI	NI	0	0	0	3	0	0	2	0	0	4	0	5	0	0	0	5	0	4	0	0	2
2011-07-20	384	Male	20	NO	NI	Non-psychotic	NI	NI	NI	NI	NI	NI	0	0	0	0	0	0	0	2	0	0	0	3	0	0	0	0	0	0	0	0	0
2011-07-20	385	Male	30	NO	NI	Non-psychotic	NI	NI	NI	NI	NI	NI	0	0	0	0	0	0	0	3	0	0	0	3	0	0	0	0	0	3	0	0	0
2011-07-20	386	Male	16	NO	NI	Psychotical	NI	NI	NI	NI	NI	NI	0	0	0	0	2	5	5	5	0	2	5	0	2	2	2	0	2	5	0	2	5
2011-07-22	387	Male	29	NO	NI	Non-psychotic	NI	NI	NI	NI	NI	NI	0	0	0	0	5	0	0	4	0	0	4	5	0	4	4	4	0	4	0	0	4
2011-07-23	388	Female	35	NO	NI	Non-psychotic	NI	NI	NI	NI	NI	NI	0	0	0	0	0	0	0	0	0	0	0	0	0	0	0	0	0	0	0	0	0
2011-07-23	389	Female	30	NO	NI	Non-psychotic	NI	NI	NI	NI	NI	NI	0	0	0	0	4	4	0	5	3	4	0	4	0	3	0	3	4	5	3	0	3
2011-07-23	390	Male	31	YES	mother	Non-psychotic	NI	NI	NI	NI	NI	NI	0	2	0	0	0	0	0	0	0	0	0	0	0	0	0	0	0	0	0	0	0
2011-07-23	391	Male	19	NO	NI	Prodromal	APSS	YES	Remission	NO	NI	NI	4	4	0	4	4	4	0	4	4	4	4	4	0	4	0	0	0	4	4	0	4
2011-07-25	392	Female	43	NO	NI	Non-psychotic	NI	NI	NI	NI	NI	NI	0	0	0	0	0	0	0	0	0	0	0	0	0	0	0	0	0	2	0	0	0
2011-07-25	393	Female	23	NO	NI	Non-psychotic	NI	NI	NI	NI	NI	NI	3	0	0	0	5	0	0	0	0	0	4	4	0	0	0	0	0	4	1	0	0
2011-07-25	394	Male	26	NO	NI	Psychotical	NI	NI	NI	NI	NI	NI	0	4	0	0	4	0	0	4	0	0	0	0	0	0	0	0	4	0	0	0	4
2011-07-26	395	Male	39	NO	NI	Non-psychotic	NI	NI	NI	NI	NI	NI	0	0	0	0	2	0	0	3	0	0	0	0	0	0	0	0	0	0	0	0	0
2011-07-26	396	Male	27	NO	NI	Non-psychotic	NI	NI	NI	NI	NI	NI	0	0	0	0	3	0	0	0	0	0	0	2	0	0	0	0	0	0	0	0	0
2011-07-27	397	Female	19	NO	NI	Non-psychotic	NI	NI	NI	NI	NI	NI	0	0	0	0	0	0	0	0	0	0	0	0	0	0	0	0	0	0	0	0	0
2011-07-27	398	Female	34	NO	NI	Non-psychotic	NI	NI	NI	NI	NI	NI	0	0	0	0	0	0	0	0	0	0	0	0	0	0	0	0	3	0	0	0	0
2011-07-27	399	Male	31	NO	NI	Non-psychotic	NI	NI	NI	NI	NI	NI	0	0	0	0	0	0	0	0	0	0	0	4	0	0	4	0	0	4	0	4	0
2011-07-30	400	Female	17	NO	NI	Prodromal	APSS	YES	Psychosis	YES	2011-08-24	within six months	0	1	0	0	3	0	0	5	0	5	5	5	0	0	5	0	5	5	0	0	4
2011-07-30	401	Male	25	NO	NI	Psychotical	NI	NI	NI	NI	NI	NI	0	0	0	0	5	5	0	5	5	0	0	5	0	0	5	0	5	0	0	0	5
2011-08-02	402	Male	18	NO	NI	Non-psychotic	NI	NI	NI	NI	NI	NI	0	0	0	0	0	0	0	0	0	0	0	0	0	0	0	0	0	0	0	0	0
2011-08-02	403	Male	30	NO	NI	Non-psychotic	NI	NI	NI	NI	NI	NI	3	0	0	0	4	0	0	3	0	3	0	4	0	0	0	4	0	0	0	0	3
2011-08-02	404	Female	45	NO	NI	Prodromal	APSS	YES	Remission	NO	NI	NI	4	4	4	4	4	4	4	4	4	4	4	4	4	4	4	4	4	4	4	4	4
2011-08-03	405	Male	28	NO	NI	Non-psychotic	NI	NI	NI	NI	NI	NI	0	0	3	0	3	0	0	3	3	0	3	3	0	0	4	3	0	3	3	4	4
2011-08-03	406	Male	35	NO	NI	Non-psychotic	NI	NI	NI	NI	NI	NI	4	0	0	0	0	0	0	4	0	0	0	0	0	0	0	4	0	0	3	0	3
2011-08-03	407	Male	37	NO	NI	Prodromal	APSS	NO	Lost	NO	NI	NI	0	0	0	0	4	4	0	4	0	0	0	4	0	0	0	0	0	4	0	0	0
2011-08-05	408	Female	24	NO	NI	Non-psychotic	NI	NI	NI	NI	NI	NI	0	0	0	0	0	0	0	0	0	0	0	0	0	0	0	0	0	0	0	0	0
2011-08-05	409	Female	28	YES	mother	Non-psychotic	NI	NI	NI	NI	NI	NI	0	0	0	0	0	3	0	0	0	0	0	3	0	4	0	4	0	4	0	0	4
2011-08-06	410	Female	29	NO	NI	Non-psychotic	NI	NI	NI	NI	NI	NI	0	0	0	4	5	0	0	4	0	4	0	5	0	4	0	0	4	5	0	0	4
2011-08-06	411	Male	26	NO	NI	Non-psychotic	NI	NI	NI	NI	NI	NI	2	0	0	0	3	3	0	4	0	0	1	3	0	3	2	5	3	4	1	0	3
2011-08-06	412	Male	21	NO	NI	Non-psychotic	NI	NI	NI	NI	NI	NI	0	0	0	4	0	4	0	4	0	4	3	3	0	0	4	0	3	3	3	0	4
2011-08-06	413	Female	33	YES	father	Psychotical	NI	NI	NI	NI	NI	NI	5	0	0	0	0	3	0	3	0	0	0	3	0	3	0	0	0	4	0	0	0
2011-08-06	414	Male	27	NO	NI	Psychotical	NI	NI	NI	NI	NI	NI	0	0	0	4	0	4	4	5	0	5	1	3	1	2	1	0	0	4	0	0	1
2011-08-06	415	Male	17	NO	NI	Psychotical	NI	NI	NI	NI	NI	NI	5	5	4	0	4	4	0	5	0	4	5	0	4	4	4	4	0	4	0	0	5
2011-08-08	416	Female	28	NO	NI	Non-psychotic	NI	NI	NI	NI	NI	NI	0	0	0	0	5	0	0	0	0	0	0	3	0	0	0	0	0	0	0	0	0
2011-08-08	417	Male	21	NO	NI	Prodromal	APSS	YES	Psychosis	YES	2011-09-25	within six months	0	5	4	4	4	4	4	4	0	5	5	0	0	4	0	0	4	5	0	0	0
2011-08-08	418	Female	39	YES	sister	Prodromal	GRDS	YES	Other AxisⅠ	NO	NI	NI	5	0	5	0	5	4	0	0	0	0	0	5	0	0	0	4	0	4	0	0	0
2011-08-09	419	Female	30	YES	mother	Non-psychotic	NI	NI	NI	NI	NI	NI	5	0	0	0	3	0	0	0	0	0	0	5	0	0	0	0	0	5	0	0	0
2011-08-09	420	Female	17	NO	NI	Non-psychotic	NI	NI	NI	NI	NI	NI	5	0	0	0	4	0	0	0	3	4	0	4	0	0	4	3	0	0	0	0	0
2011-08-09	421	Male	34	NO	NI	Non-psychotic	NI	NI	NI	NI	NI	NI	0	0	0	0	0	0	0	0	0	0	0	0	0	0	0	0	0	0	0	0	0
2011-08-09	422	Male	18	NO	NI	Non-psychotic	NI	NI	NI	NI	NI	NI	0	0	0	0	0	0	0	0	0	3	0	3	1	0	0	3	0	0	0	0	3
2011-08-09	423	Male	26	NO	NI	Prodromal	APSS	YES	Psychosis	YES	2012-01-30	within six months	3	3	0	3	4	4	3	5	3	0	3	3	0	3	4	3	4	4	0	3	4
2011-08-09	424	Female	28	NO	NI	Prodromal	APSS	YES	Remission	NO	NI	NI	0	4	5	4	4	3	3	4	0	4	3	4	0	0	0	4	3	4	4	4	4
2011-08-09	425	Female	38	NO	NI	Prodromal	APSS	NO	Lost	NO	NI	NI	0	0	0	0	4	0	0	4	0	0	4	4	0	4	0	4	0	4	0	0	4
2011-08-10	426	Female	21	YES	brother	Prodromal	GRDS	YES	Remission	NO	NI	NI	4	4	4	4	4	4	4	4	4	4	4	4	4	4	4	0	4	4	4	4	4
2011-08-12	427	Female	38	NO	NI	Non-psychotic	NI	NI	NI	NI	NI	NI	0	0	0	0	0	0	0	0	0	0	0	3	0	0	0	0	0	0	0	0	0
2011-08-12	428	Female	31	NO	NI	Non-psychotic	NI	NI	NI	NI	NI	NI	0	0	0	0	3	4	0	0	4	0	0	4	0	0	3	4	0	5	0	0	5
2011-08-12	429	Male	24	NO	NI	Non-psychotic	NI	NI	NI	NI	NI	NI	0	0	0	1	0	0	0	0	0	0	0	0	0	0	0	0	0	0	0	0	1
2011-08-13	430	Female	43	YES	sister	Non-psychotic	NI	NI	NI	NI	NI	NI	3	0	0	0	0	0	0	0	0	0	0	0	0	0	0	0	0	0	0	0	0
2011-08-13	431	Female	27	NO	NI	Non-psychotic	NI	NI	NI	NI	NI	NI	0	0	0	0	2	0	0	0	0	2	0	0	0	0	0	0	0	0	0	0	0
2011-08-13	432	Female	30	NO	NI	Non-psychotic	NI	NI	NI	NI	NI	NI	4	0	0	0	0	4	0	5	0	0	4	0	0	0	0	5	0	4	0	0	0
2011-08-13	433	Female	15	NO	NI	Psychotical	NI	NI	NI	NI	NI	NI	0	4	0	0	0	3	0	4	0	3	4	4	0	0	4	3	4	4	0	0	4
2011-08-15	434	Female	23	NO	NI	Non-psychotic	NI	NI	NI	NI	NI	NI	0	0	0	0	0	0	0	0	0	0	0	0	0	0	0	0	0	0	0	0	0
2011-08-15	435	Female	30	NO	NI	Non-psychotic	NI	NI	NI	NI	NI	NI	0	0	0	0	0	0	0	0	0	0	0	2	0	0	0	2	0	0	0	0	0
2011-08-15	436	Female	29	YES	father	Non-psychotic	NI	NI	NI	NI	NI	NI	5	0	4	0	5	4	0	0	4	0	0	5	0	0	4	5	0	5	0	0	0
2011-08-15	437	Male	18	NO	NI	Non-psychotic	NI	NI	NI	NI	NI	NI	0	0	0	0	3	4	0	4	0	0	0	0	0	0	3	0	4	4	0	0	3
2011-08-15	438	Female	18	NO	NI	Psychotical	NI	NI	NI	NI	NI	NI	4	5	5	5	5	0	0	5	4	4	5	5	0	5	5	5	5	5	0	0	5
2011-08-16	439	Female	28	NO	NI	Non-psychotic	NI	NI	NI	NI	NI	NI	0	0	0	0	0	0	0	0	0	0	0	3	0	0	0	0	0	0	0	0	0
2011-08-16	440	Female	23	YES	mother	Non-psychotic	NI	NI	NI	NI	NI	NI	4	0	0	0	4	4	0	4	0	4	0	5	0	3	0	4	4	5	0	0	4
2011-08-16	441	Female	32	NO	NI	Psychotical	NI	NI	NI	NI	NI	NI	4	0	0	0	4	4	4	5	4	4	4	4	0	0	4	0	4	4	0	0	4
2011-08-16	442	Male	23	NO	NI	Psychotical	NI	NI	NI	NI	NI	NI	5	0	5	0	5	5	5	5	0	5	5	5	5	5	5	5	5	5	0	5	5
2011-08-17	443	Female	27	NO	NI	Non-psychotic	NI	NI	NI	NI	NI	NI	0	0	0	0	0	0	0	0	0	0	0	0	0	0	0	0	0	0	0	0	0
2011-08-17	444	Female	25	NO	NI	Non-psychotic	NI	NI	NI	NI	NI	NI	4	0	0	0	0	0	0	3	0	2	0	4	0	0	4	4	0	0	0	0	0
2011-08-17	445	Male	29	NO	NI	Prodromal	APSS	YES	Other AxisⅠ	NO	NI	NI	0	1	0	0	3	3	0	3	0	4	4	5	3	0	0	4	0	4	3	0	4
2011-08-19	446	Male	33	NO	NI	Non-psychotic	NI	NI	NI	NI	NI	NI	0	0	0	0	3	0	0	0	0	0	0	4	0	3	0	0	0	0	0	0	0
2011-08-19	447	Female	24	YES	mother	Prodromal	GRDS	YES	Other AxisⅠ	NO	NI	NI	0	0	0	0	5	2	0	5	0	4	0	4	0	2	2	0	4	4	5	0	4
2011-08-22	448	Female	23	NO	NI	Non-psychotic	NI	NI	NI	NI	NI	NI	0	0	0	0	0	3	0	2	0	2	0	3	0	0	2	0	0	4	0	0	4
2011-08-22	449	Male	27	NO	NI	Non-psychotic	NI	NI	NI	NI	NI	NI	0	4	0	0	4	4	0	0	3	0	0	4	0	0	0	0	0	0	0	0	4
2011-08-22	450	Male	19	YES	uncle	Non-psychotic	NI	NI	NI	NI	NI	NI	3	0	3	0	1	0	0	0	0	3	0	0	0	0	0	0	3	0	3	0	3
2011-08-23	451	Female	24	NO	NI	Non-psychotic	NI	NI	NI	NI	NI	NI	0	0	0	0	0	0	0	0	0	0	0	0	0	0	0	0	0	0	0	0	0
2011-08-23	452	Male	41	NO	NI	Non-psychotic	NI	NI	NI	NI	NI	NI	0	0	0	0	5	5	0	3	0	4	0	4	0	0	0	0	0	0	0	0	4
2011-08-26	453	Male	29	NO	NI	Non-psychotic	NI	NI	NI	NI	NI	NI	4	0	3	4	2	0	5	0	0	0	3	5	4	4	4	0	3	2	0	0	3
2011-08-26	454	Female	16	NO	NI	Psychotical	NI	NI	NI	NI	NI	NI	4	4	4	4	5	3	0	3	0	4	0	4	4	5	4	4	4	5	4	5	3
2011-08-27	455	Female	32	NO	NI	Non-psychotic	NI	NI	NI	NI	NI	NI	0	0	0	0	0	0	0	0	0	0	0	0	0	0	0	0	0	0	0	0	0
2011-08-29	456	Male	35	NO	NI	Psychotical	NI	NI	NI	NI	NI	NI	4	4	4	4	4	4	4	4	4	4	4	4	4	4	4	4	4	4	4	4	4
2011-08-30	457	Female	21	NO	NI	Non-psychotic	NI	NI	NI	NI	NI	NI	3	0	0	0	5	0	0	3	0	5	0	3	0	0	3	3	4	4	0	0	0
2011-08-30	458	Male	31	NO	NI	Non-psychotic	NI	NI	NI	NI	NI	NI	0	0	0	0	4	3	0	0	0	0	0	3	0	0	0	3	0	3	0	0	0
2011-09-02	459	Male	23	NO	NI	Non-psychotic	NI	NI	NI	NI	NI	NI	5	0	5	0	5	0	0	5	0	5	0	5	0	0	5	0	0	5	0	0	0
2011-09-03	460	Male	25	NO	NI	Non-psychotic	NI	NI	NI	NI	NI	NI	4	0	0	0	4	3	3	4	0	0	0	4	0	0	0	4	0	0	0	0	0
2011-09-03	461	Male	18	NO	NI	Non-psychotic	NI	NI	NI	NI	NI	NI	4	0	0	0	3	4	3	0	0	0	0	4	4	4	3	0	3	0	0	0	4
2011-09-03	462	Male	20	NO	NI	Non-psychotic	NI	NI	NI	NI	NI	NI	0	0	0	0	0	3	3	3	0	0	0	0	0	0	2	0	1	2	0	0	3
2011-09-03	463	Male	30	YES	mother	Prodromal	GRDS	YES	Remission	NO	NI	NI	4	0	0	0	4	0	0	4	0	0	0	4	0	0	0	0	0	4	0	0	0
2011-09-03	464	Male	37	NO	NI	Psychotical	NI	NI	NI	NI	NI	NI	0	4	0	0	0	0	0	4	0	4	4	0	0	0	0	0	0	4	0	0	0
2011-09-05	465	Female	23	NO	NI	Prodromal	APSS	YES	Remission	NO	NI	NI	3	3	3	3	3	3	3	3	3	3	3	3	0	3	3	0	0	3	0	0	0
2011-09-06	466	Female	30	NO	NI	Psychotical	NI	NI	NI	NI	NI	NI	4	3	4	0	4	4	0	3	4	4	4	4	0	4	4	4	4	4	4	4	4
2011-09-07	467	Female	22	NO	NI	Non-psychotic	NI	NI	NI	NI	NI	NI	0	0	0	3	0	4	0	0	0	0	0	4	0	4	0	5	0	3	0	0	0
2011-09-07	468	Female	16	NO	NI	Non-psychotic	NI	NI	NI	NI	NI	NI	0	0	0	0	0	2	0	3	0	2	0	2	0	0	0	0	0	4	0	0	2
2011-09-07	469	Male	24	NO	NI	Non-psychotic	NI	NI	NI	NI	NI	NI	0	3	0	0	5	0	5	5	0	5	5	5	3	0	4	5	3	3	0	0	3
2011-09-07	470	Male	28	YES	mother	Prodromal	GRDS	NO	Lost	NO	NI	NI	0	0	2	0	4	4	4	4	0	0	0	4	0	0	0	4	0	4	0	0	4
2011-09-08	471	Male	21	NO	NI	Non-psychotic	NI	NI	NI	NI	NI	NI	0	3	0	4	0	3	0	4	2	2	2	4	0	3	0	3	4	4	3	0	3
2011-09-08	472	Male	17	NO	NI	Non-psychotic	NI	NI	NI	NI	NI	NI	4	0	4	4	4	4	4	4	0	0	0	4	0	0	4	0	0	4	0	0	4
2011-09-09	473	Female	21	YES	aunt	Non-psychotic	NI	NI	NI	NI	NI	NI	4	3	3	0	4	3	0	4	0	3	0	4	0	0	3	3	0	4	0	0	4
2011-09-09	474	Female	24	NO	NI	Non-psychotic	NI	NI	NI	NI	NI	NI	0	0	0	4	0	0	0	4	0	4	0	0	4	0	4	0	0	4	0	0	4
2011-09-09	475	Male	25	NO	NI	Psychotical	NI	NI	NI	NI	NI	NI	4	5	0	5	5	0	4	0	0	5	5	5	0	3	5	5	0	5	5	5	0
2011-09-13	476	Female	28	YES	mother	Non-psychotic	NI	NI	NI	NI	NI	NI	2	0	0	1	4	0	1	4	0	4	0	4	0	3	3	0	3	0	0	0	4
2011-09-13	477	Female	36	NO	NI	Psychotical	NI	NI	NI	NI	NI	NI	0	0	0	2	2	0	2	2	0	0	2	2	0	2	2	2	0	0	0	0	0
2011-09-14	478	Female	38	NO	NI	Non-psychotic	NI	NI	NI	NI	NI	NI	0	0	0	0	0	0	0	0	0	0	0	0	0	0	0	1	0	0	0	0	0
2011-09-14	479	Female	17	NO	NI	Psychotical	NI	NI	NI	NI	NI	NI	2	2	2	3	4	4	4	3	4	4	4	3	1	3	3	4	4	2	3	3	3
2011-09-16	480	Female	28	NO	NI	Non-psychotic	NI	NI	NI	NI	NI	NI	0	0	0	0	3	0	0	3	4	4	0	5	0	0	0	4	0	4	0	0	0
2011-09-16	481	Female	27	NO	NI	Non-psychotic	NI	NI	NI	NI	NI	NI	5	0	3	3	4	4	0	4	4	0	3	4	0	0	0	3	3	2	0	0	3
2011-09-16	482	Female	24	NO	NI	Psychotical	NI	NI	NI	NI	NI	NI	4	0	0	3	5	3	5	3	0	4	4	5	5	4	5	4	4	5	0	3	5
2011-09-19	483	Female	37	NO	NI	Non-psychotic	NI	NI	NI	NI	NI	NI	0	0	0	0	0	0	0	0	0	0	0	4	0	0	0	4	0	4	0	0	4
2011-09-20	484	Female	30	NO	NI	Psychotical	NI	NI	NI	NI	NI	NI	0	0	0	5	5	0	4	5	5	4	4	5	4	4	5	5	4	4	4	0	0
2011-09-21	485	Male	25	NO	NI	Non-psychotic	NI	NI	NI	NI	NI	NI	0	0	0	0	3	4	0	0	0	0	0	0	0	0	0	0	0	4	0	0	0
2011-09-21	486	Female	17	NO	NI	Psychotical	NI	NI	NI	NI	NI	NI	3	0	2	4	4	0	0	4	0	4	4	4	0	4	4	0	2	4	0	0	0
2011-09-23	487	Female	24	YES	mother	Non-psychotic	NI	NI	NI	NI	NI	NI	0	0	0	0	4	0	0	3	0	4	0	4	0	0	0	0	0	4	0	0	0
2011-09-24	488	Female	28	NO	NI	Non-psychotic	NI	NI	NI	NI	NI	NI	0	0	0	0	0	0	0	0	0	0	0	0	0	0	0	0	0	0	0	0	0
2011-09-24	489	Female	34	NO	NI	Non-psychotic	NI	NI	NI	NI	NI	NI	0	0	0	0	0	0	0	0	0	0	0	0	0	0	0	0	0	0	0	0	0
2011-09-24	490	Female	24	NO	NI	Non-psychotic	NI	NI	NI	NI	NI	NI	0	0	0	0	0	0	0	2	0	0	0	0	0	0	0	0	0	0	0	0	0
2011-09-24	491	Male	23	NO	NI	Psychotical	NI	NI	NI	NI	NI	NI	2	3	3	3	4	4	0	4	3	4	2	5	0	3	3	4	3	4	4	3	4
2011-09-28	492	Female	24	NO	NI	Non-psychotic	NI	NI	NI	NI	NI	NI	1	0	0	0	4	3	0	0	0	0	2	5	0	4	2	0	0	1	0	0	4
2011-09-28	493	Male	16	NO	NI	Non-psychotic	NI	NI	NI	NI	NI	NI	0	0	0	0	0	0	0	0	2	0	2	0	0	0	0	0	0	0	0	0	0
2011-10-09	494	Female	34	YES	mother	Non-psychotic	NI	NI	NI	NI	NI	NI	0	3	0	0	4	0	0	3	0	4	0	4	0	0	0	0	4	3	0	0	0
2011-10-09	495	Female	29	NO	NI	Non-psychotic	NI	NI	NI	NI	NI	NI	0	0	0	0	5	3	0	0	0	0	0	3	0	3	0	5	0	4	0	0	0
2011-10-09	496	Male	20	NO	NI	Non-psychotic	NI	NI	NI	NI	NI	NI	0	0	0	0	0	0	0	0	0	4	0	4	0	0	0	0	0	0	0	0	4
2011-10-10	497	Female	31	YES	sister	Non-psychotic	NI	NI	NI	NI	NI	NI	0	0	0	0	1	0	0	0	0	0	0	3	0	0	0	0	0	0	0	0	0
2011-10-10	498	Male	25	NO	NI	Non-psychotic	NI	NI	NI	NI	NI	NI	0	0	0	0	4	4	4	4	0	0	0	4	0	4	0	3	0	4	0	0	0
2011-10-10	499	Male	27	YES	uncle	Psychotical	NI	NI	NI	NI	NI	NI	0	0	0	3	4	0	5	5	0	3	3	3	0	0	0	3	0	1	0	0	1
2011-10-12	500	Male	31	NO	NI	Non-psychotic	NI	NI	NI	NI	NI	NI	0	0	0	0	0	0	0	0	0	0	0	0	0	0	0	0	0	1	0	0	0
2011-10-12	501	Male	40	NO	NI	Non-psychotic	NI	NI	NI	NI	NI	NI	0	0	0	0	3	0	0	3	0	0	0	5	0	0	0	0	0	2	0	0	0
2011-10-12	502	Female	27	NO	NI	Psychotical	NI	NI	NI	NI	NI	NI	5	0	5	0	5	5	0	4	4	0	4	5	0	5	0	5	4	4	4	0	5
2011-10-13	503	Female	31	NO	NI	Non-psychotic	NI	NI	NI	NI	NI	NI	0	0	0	0	0	0	0	0	0	0	0	0	0	0	0	0	0	0	0	0	0
2011-10-13	504	Female	20	NO	NI	Non-psychotic	NI	NI	NI	NI	NI	NI	4	0	0	4	5	3	0	4	0	3	0	4	0	3	0	4	0	0	0	0	0
2011-10-13	505	Male	37	NO	NI	Non-psychotic	NI	NI	NI	NI	NI	NI	0	0	0	0	0	0	0	0	0	0	0	0	0	0	0	0	1	0	0	1	0
